# Supplementary material for: County-Level Influenza-Attributable Emergency Department Visits and Their Spatial Correlates in the United States: Cross-Sectional Observational Study
Source: JMIR Public Health Surveill. 2025 Dec 30;11:e82879. doi: 10.2196/82879 (PMC12800733; doi:10.2196/82879)
Supplement: Multimedia Appendix 3 [file publichealth_v11i1e82879_app3.xls]

## Sheet: County_Level_FluBurden_Seasonal
	State	County	Season	SumFlu	Counterfact	Burden	SE_Burden	Exposure	Avg_POP_Next_Year	Attri_100k	Attri_se	Attri_li	Attri_ui
1	CA	alameda	2005-06	567	FLuAll_Model1	399.047	53.8828	ICD_HS_ED_Rate	1.44301e+06	66.9465	3.73405	59.6277	74.2652
2	CA	alameda	2006-07	446	FLuAll_Model1	343.083	45.5869	ICD_HS_ED_Rate	1.4501e+06	54.4158	3.14371	48.2541	60.5774
3	CA	alameda	2007-08	728	FLuAll_Model1	593.843	78.6723	ICD_HS_ED_Rate	1.46646e+06	90.1383	5.36477	79.6233	100.653
4	CA	alameda	2008-09	376	FLuAll_Model1	305.834	40.5717	ICD_HS_ED_Rate	1.48787e+06	45.8261	2.72683	40.4815	51.1706
5	CA	alameda	2010-11	1102	FLuAll_Model1	1027.8	134.855	ICD_HS_ED_Rate	1523220	139.822	8.8533	122.47	157.175
6	CA	alameda	2011-12	831	FLuAll_Model1	781.524	103.226	ICD_HS_ED_Rate	1.54518e+06	104.359	6.68055	91.2647	117.452
7	CA	alameda	2012-13	2276	FLuAll_Model1	2415.83	314.147	ICD_HS_ED_Rate	1571099	298.634	19.9954	259.443	337.825
8	CA	alameda	2013-14	2317	FLuAll_Model1	2377.39	310.974	ICD_HS_ED_Rate	1599709	293.453	19.4394	255.352	331.554
9	CA	alameda	2014-15	2795	FLuAll_Model1	3180.4	405.282	ICD_HS_ED_Rate	1628804	366.858	24.8822	318.089	415.627
10	CA	alameda	2015-16	2044	FLuAll_Model1	1926.73	251	ICD_HS_ED_Rate	1652054	240.351	15.1932	210.572	270.13
11	CA	alameda	2016-17	3227	FLuAll_Model1	3061.52	395.504	ICD_HS_ED_Rate	1.66645e+06	377.36	23.7333	330.842	423.877
12	CA	alameda	2017-18	7521	FLuAll_Model1	1486.74	181.651	ICD_HS_ED_Rate	1676017	537.449	10.8382	516.206	558.692
13	CA	alameda	2018-19	4724	NA	NA	NA	NA	1682000	280.856	0	280.856	280.856
14	CA	alameda	2019-20	1509	NA	NA	NA	NA	1.68207e+06	89.711	0	89.711	89.711
15	CA	alpine	2005-06	0	NA	NA	NA	NA	1247.5	0	0	0	0
16	CA	alpine	2006-07	0	NA	NA	NA	NA	1275	0	0	0	0
17	CA	alpine	2007-08	0	NA	NA	NA	NA	1238	0	0	0	0
18	CA	alpine	2008-09	1	NA	NA	NA	NA	1199.5	83.3681	0	83.3681	83.3681
19	CA	alpine	2010-11	0	NA	NA	NA	NA	1146.5	0	0	0	0
20	CA	alpine	2011-12	0	NA	NA	NA	NA	1125	0	0	0	0
21	CA	alpine	2012-13	0	NA	NA	NA	NA	1129	0	0	0	0
22	CA	alpine	2013-14	0	NA	NA	NA	NA	1125.5	0	0	0	0
23	CA	alpine	2014-15	0	NA	NA	NA	NA	1138.5	0	0	0	0
24	CA	alpine	2015-16	0	NA	NA	NA	NA	1178.5	0	0	0	0
25	CA	alpine	2016-17	0	NA	NA	NA	NA	1200.5	0	0	0	0
26	CA	alpine	2017-18	1	NA	NA	NA	NA	1197.5	83.5073	0	83.5073	83.5073
27	CA	alpine	2018-19	2	NA	NA	NA	NA	1196.5	167.154	0	167.154	167.154
28	CA	alpine	2019-20	0	NA	NA	NA	NA	1206.5	0	0	0	0
29	CA	amador	2005-06	11	FLuAll_Model1	0.708956	0.955082	ICD_HS_ED_Rate	38196.5	30.6545	2.50044	25.7537	35.5554
30	CA	amador	2006-07	1	FLuAll_Model1	0.0625878	0.0843339	ICD_HS_ED_Rate	38554.5	2.75607	0.21874	2.32734	3.1848
31	CA	amador	2007-08	53	FLuAll_Model1	4.09499	5.51964	ICD_HS_ED_Rate	38502	148.291	14.336	120.192	176.389
32	CA	amador	2008-09	16	FLuAll_Model1	1.09816	1.48094	ICD_HS_ED_Rate	38243	44.7093	3.87246	37.1192	52.2993
33	CA	amador	2010-11	29	FLuAll_Model1	2.23063	3.00364	ICD_HS_ED_Rate	37703	82.8333	7.96659	67.2188	98.4478
34	CA	amador	2011-12	18	FLuAll_Model1	1.33112	1.79355	ICD_HS_ED_Rate	37355	51.7497	4.80136	42.3391	61.1604
35	CA	amador	2012-13	90	FLuAll_Model1	9.44746	12.7071	ICD_HS_ED_Rate	36973.5	268.97	34.3681	201.608	336.331
36	CA	amador	2013-14	43	FLuAll_Model1	4.08746	5.48996	ICD_HS_ED_Rate	36852	127.775	14.8973	98.5758	156.973
37	CA	amador	2014-15	48	FLuAll_Model1	5.58523	7.50214	ICD_HS_ED_Rate	37107.5	144.405	20.2173	104.779	184.031
38	CA	amador	2015-16	48	FLuAll_Model1	5.7825	7.75648	ICD_HS_ED_Rate	37522.5	143.334	20.6716	102.818	183.85
39	CA	amador	2016-17	140	FLuAll_Model1	19.7737	26.411	ICD_HS_ED_Rate	38317.5	416.973	68.9267	281.877	552.07
40	CA	amador	2017-18	291	FLuAll_Model1	4.75245	6.35498	ICD_HS_ED_Rate	39315.5	752.254	16.1641	720.573	783.936
41	CA	amador	2018-19	180	NA	NA	NA	NA	39938	450.699	0	450.699	450.699
42	CA	amador	2019-20	84	NA	NA	NA	NA	40333.5	208.264	0	208.264	208.264
43	CA	butte	2005-06	148	FLuAll_Model1	77.6763	16.5001	ICD_HS_ED_Rate	215788	104.582	7.64644	89.5954	119.569
44	CA	butte	2006-07	80	FLuAll_Model1	37.275	7.90613	ICD_HS_ED_Rate	217146	54.0073	3.64092	46.8711	61.1435
45	CA	butte	2007-08	112	FLuAll_Model1	58.7481	12.2855	ICD_HS_ED_Rate	218252	78.2346	5.62905	67.2016	89.2675
46	CA	butte	2008-09	56	FLuAll_Model1	28.8868	5.99065	ICD_HS_ED_Rate	219406	38.6895	2.7304	33.3379	44.0411
47	CA	butte	2010-11	87	FLuAll_Model1	55.3944	11.4988	ICD_HS_ED_Rate	219754	64.7972	5.23257	54.5414	75.053
48	CA	butte	2011-12	77	FLuAll_Model1	47.9986	9.9414	ICD_HS_ED_Rate	219954	56.8296	4.51977	47.9708	65.6883
49	CA	butte	2012-13	298	FLuAll_Model1	218.22	45.059	ICD_HS_ED_Rate	220502	234.112	20.4348	194.059	274.164
50	CA	butte	2013-14	291	FLuAll_Model1	207.009	42.7372	ICD_HS_ED_Rate	221528	224.806	19.292	186.994	262.619
51	CA	butte	2014-15	309	FLuAll_Model1	267.879	54.8259	ICD_HS_ED_Rate	222722	259.014	24.6164	210.766	307.262
52	CA	butte	2015-16	414	FLuAll_Model1	332.432	67.7221	ICD_HS_ED_Rate	223758	333.59	30.2659	274.269	392.911
53	CA	butte	2016-17	698	FLuAll_Model1	579.097	117.583	ICD_HS_ED_Rate	225460	566.44	52.1523	464.221	668.658
54	CA	butte	2017-18	1800	FLuAll_Model1	189.536	36.7098	ICD_HS_ED_Rate	227200	875.674	16.1574	844.005	907.343
55	CA	butte	2018-19	792	NA	NA	NA	NA	221970	356.804	0	356.804	356.804
56	CA	butte	2019-20	189	NA	NA	NA	NA	213103	88.6895	0	88.6895	88.6895
57	CA	calaveras	2005-06	56	FLuAll_Model1	-2.79768	6.6328	ICD_HS_ED_Rate	45670	116.493	14.5233	88.0272	144.959
58	CA	calaveras	2006-07	7	FLuAll_Model1	-0.343268	0.82009	ICD_HS_ED_Rate	46156.5	14.4221	1.77676	10.9396	17.9045
59	CA	calaveras	2007-08	40	FLuAll_Model1	-2.58441	6.16204	ICD_HS_ED_Rate	46266.5	80.8697	13.3186	54.7653	106.974
60	CA	calaveras	2008-09	16	FLuAll_Model1	-0.824224	1.96761	ICD_HS_ED_Rate	46082.5	32.9318	4.26975	24.563	41.3005
61	CA	calaveras	2010-11	21	FLuAll_Model1	-1.14369	2.73	ICD_HS_ED_Rate	45201	43.9289	6.03969	32.0911	55.7667
62	CA	calaveras	2011-12	10	FLuAll_Model1	-0.497655	1.18855	ICD_HS_ED_Rate	44784.5	21.2179	2.65394	16.0162	26.4197
63	CA	calaveras	2012-13	57	FLuAll_Model1	-3.62234	8.66464	ICD_HS_ED_Rate	44476	120.015	19.4816	81.8306	158.198
64	CA	calaveras	2013-14	47	FLuAll_Model1	-2.70373	6.45933	ICD_HS_ED_Rate	44342	99.8969	14.5671	71.3454	128.448
65	CA	calaveras	2014-15	23	FLuAll_Model1	-1.38935	3.32002	ICD_HS_ED_Rate	44399.5	48.6732	7.47761	34.0171	63.3293
66	CA	calaveras	2015-16	45	FLuAll_Model1	-3.64789	8.7188	ICD_HS_ED_Rate	44615.5	92.6855	19.5421	54.3831	130.988
67	CA	calaveras	2016-17	70	FLuAll_Model1	-5.34597	12.7753	ICD_HS_ED_Rate	44849.5	144.158	28.4848	88.3276	199.988
68	CA	calaveras	2017-18	152	FLuAll_Model1	-1.91512	4.60608	ICD_HS_ED_Rate	44961	333.811	10.2446	313.732	353.891
69	CA	calaveras	2018-19	119	NA	NA	NA	NA	45097.5	263.873	0	263.873	263.873
70	CA	calaveras	2019-20	78	NA	NA	NA	NA	45291	172.22	0	172.22	172.22
71	CA	colusa	2005-06	12	FLuAll_Model1	-4.5123	1.6115	ICD_HS_ED_Rate	20715	36.1463	7.77937	20.8987	51.3938
72	CA	colusa	2006-07	1	FLuAll_Model1	-0.252294	0.0936685	ICD_HS_ED_Rate	20982.5	3.56348	0.446412	2.68851	4.43844
73	CA	colusa	2007-08	15	FLuAll_Model1	-5.58076	2.03468	ICD_HS_ED_Rate	21104.5	44.6315	9.64097	25.7352	63.5278
74	CA	colusa	2008-09	6	FLuAll_Model1	-1.91633	0.686142	ICD_HS_ED_Rate	21192	19.2699	3.23774	12.9239	25.6158
75	CA	colusa	2010-11	7	FLuAll_Model1	-2.62006	0.930505	ICD_HS_ED_Rate	21345	20.5197	4.35936	11.9754	29.0641
76	CA	colusa	2011-12	16	FLuAll_Model1	-4.2447	1.5443	ICD_HS_ED_Rate	21294	55.2047	7.25228	40.9903	69.4192
77	CA	colusa	2012-13	13	FLuAll_Model1	-4.07566	1.48802	ICD_HS_ED_Rate	21301	41.8963	6.98569	28.2044	55.5883
78	CA	colusa	2013-14	14	FLuAll_Model1	-5.08522	1.83324	ICD_HS_ED_Rate	21271	41.9105	8.61848	25.0183	58.8027
79	CA	colusa	2014-15	60	FLuAll_Model1	-26.4817	9.63807	ICD_HS_ED_Rate	21300	157.363	45.2491	68.6747	246.051
80	CA	colusa	2015-16	37	FLuAll_Model1	-13.6783	4.83764	ICD_HS_ED_Rate	21524.5	108.35	22.475	64.2987	152.401
81	CA	colusa	2016-17	28	FLuAll_Model1	-11.7775	4.10539	ICD_HS_ED_Rate	21730	74.6547	18.8927	37.625	111.684
82	CA	colusa	2017-18	183	FLuAll_Model1	-2.82065	1.04081	ICD_HS_ED_Rate	21723.5	829.421	4.79118	820.031	838.812
83	CA	colusa	2018-19	108	NA	NA	NA	NA	21740	496.78	0	496.78	496.78
84	CA	colusa	2019-20	17	NA	NA	NA	NA	21832.5	77.8656	0	77.8656	77.8656
85	CA	contracosta	2005-06	425	FLuAll_Model1	307.059	34.8808	ICD_HS_ED_Rate	999924	73.2115	3.48834	66.3744	80.0487
86	CA	contracosta	2006-07	329	FLuAll_Model1	245.229	26.7974	ICD_HS_ED_Rate	1004993	57.1376	2.66642	51.9114	62.3638
87	CA	contracosta	2007-08	535	FLuAll_Model1	446.743	48.3458	ICD_HS_ED_Rate	1016248	96.6046	4.75729	87.2803	105.929
88	CA	contracosta	2008-09	313	FLuAll_Model1	254.787	27.5285	ICD_HS_ED_Rate	1030617	55.0919	2.67107	49.8566	60.3272
89	CA	contracosta	2010-11	1066	FLuAll_Model1	1119.85	119.003	ICD_HS_ED_Rate	1.05985e+06	206.242	11.2283	184.234	228.249
90	CA	contracosta	2011-12	705	FLuAll_Model1	745.034	79.9684	ICD_HS_ED_Rate	1073534	135.071	7.44908	120.471	149.671
91	CA	contracosta	2012-13	1600	FLuAll_Model1	1825.02	191.213	ICD_HS_ED_Rate	1088724	314.59	17.563	280.167	349.014
92	CA	contracosta	2013-14	1597	FLuAll_Model1	1811.28	188.409	ICD_HS_ED_Rate	1105576	308.281	17.0417	274.879	341.683
93	CA	contracosta	2014-15	1924	FLuAll_Model1	2601.15	272.732	ICD_HS_ED_Rate	1.12226e+06	403.216	24.302	355.584	450.848
94	CA	contracosta	2015-16	1400	FLuAll_Model1	1485.33	157.881	ICD_HS_ED_Rate	1.13783e+06	253.581	13.8756	226.385	280.777
95	CA	contracosta	2016-17	2850	FLuAll_Model1	3054.14	326.775	ICD_HS_ED_Rate	1149817	513.485	28.4197	457.782	569.188
96	CA	contracosta	2017-18	5657	FLuAll_Model1	1417.93	134.949	ICD_HS_ED_Rate	1157852	611.039	11.6551	588.195	633.883
97	CA	contracosta	2018-19	3962	NA	NA	NA	NA	1162754	340.743	0	340.743	340.743
98	CA	contracosta	2019-20	1536	NA	NA	NA	NA	1165198	131.823	0	131.823	131.823
99	CA	delnorte	2005-06	13	FLuAll_Model1	-0.202845	1.39799	ICD_HS_ED_Rate	28246	45.3061	4.94934	35.6054	55.0068
100	CA	delnorte	2006-07	13	FLuAll_Model1	-0.23691	1.63236	ICD_HS_ED_Rate	28313	45.0786	5.76542	33.7783	56.3788
101	CA	delnorte	2007-08	29	FLuAll_Model1	-0.429412	2.95843	ICD_HS_ED_Rate	28455.5	100.404	10.3967	80.027	120.782
102	CA	delnorte	2008-09	11	FLuAll_Model1	-0.166674	1.14836	ICD_HS_ED_Rate	28547.5	37.9484	4.02263	30.0641	45.8328
103	CA	delnorte	2010-11	16	FLuAll_Model1	-0.29063	2.0034	ICD_HS_ED_Rate	28436.5	55.2437	7.04517	41.4352	69.0522
104	CA	delnorte	2011-12	7	FLuAll_Model1	-0.117821	0.811846	ICD_HS_ED_Rate	28220.5	24.3872	2.87679	18.7486	30.0257
105	CA	delnorte	2012-13	98	FLuAll_Model1	-1.34762	9.28762	ICD_HS_ED_Rate	27890.5	346.542	33.3003	281.274	411.811
106	CA	delnorte	2013-14	13	FLuAll_Model1	-0.13932	0.959963	ICD_HS_ED_Rate	27390	46.9539	3.50479	40.0845	53.8233
107	CA	delnorte	2014-15	18	FLuAll_Model1	-0.279003	1.92292	ICD_HS_ED_Rate	27083.5	65.431	7.09997	51.515	79.3469
108	CA	delnorte	2015-16	126	FLuAll_Model1	-2.45782	16.9418	ICD_HS_ED_Rate	27175	454.617	62.3432	332.424	576.81
109	CA	delnorte	2016-17	91	FLuAll_Model1	-2.01635	13.9015	ICD_HS_ED_Rate	27240.5	326.659	51.0325	226.636	426.683
110	CA	delnorte	2017-18	164	FLuAll_Model1	-0.215368	1.4853	ICD_HS_ED_Rate	27432.5	597.046	5.41436	586.434	607.658
111	CA	delnorte	2018-19	191	NA	NA	NA	NA	27688	689.83	0	689.83	689.83
112	CA	delnorte	2019-20	61	NA	NA	NA	NA	27667	220.479	0	220.479	220.479
113	CA	eldorado	2005-06	69	FLuAll_Model1	12.0303	6.59819	ICD_HS_ED_Rate	175888	46.0693	3.75136	38.7166	53.4219
114	CA	eldorado	2006-07	49	FLuAll_Model1	8.59769	4.71911	ICD_HS_ED_Rate	177234	32.4982	2.66265	27.2794	37.717
115	CA	eldorado	2007-08	138	FLuAll_Model1	28.7546	15.7744	ICD_HS_ED_Rate	178422	93.4608	8.84108	76.1323	110.789
116	CA	eldorado	2008-09	29	FLuAll_Model1	5.77731	3.17123	ICD_HS_ED_Rate	179802	19.3419	1.76373	15.885	22.7989
117	CA	eldorado	2010-11	71	FLuAll_Model1	17.3401	9.49237	ICD_HS_ED_Rate	180950	48.8203	5.24587	38.5384	59.1022
118	CA	eldorado	2011-12	87	FLuAll_Model1	19.7965	10.8505	ICD_HS_ED_Rate	180526	59.1585	6.01047	47.378	70.939
119	CA	eldorado	2012-13	206	FLuAll_Model1	48.9021	26.6193	ICD_HS_ED_Rate	180638	141.112	14.7363	112.229	169.996
120	CA	eldorado	2013-14	167	FLuAll_Model1	41.09	22.5836	ICD_HS_ED_Rate	181722	114.51	12.4276	90.1523	138.868
121	CA	eldorado	2014-15	280	FLuAll_Model1	82.3585	44.609	ICD_HS_ED_Rate	183084	197.92	24.3654	150.164	245.676
122	CA	eldorado	2015-16	197	FLuAll_Model1	48.8091	26.5327	ICD_HS_ED_Rate	184330	133.353	14.3941	105.14	161.565
123	CA	eldorado	2016-17	371	FLuAll_Model1	87.882	47.8007	ICD_HS_ED_Rate	186217	246.423	25.6694	196.111	296.735
124	CA	eldorado	2017-18	696	FLuAll_Model1	34.157	18.3462	ICD_HS_ED_Rate	188466	387.422	9.73453	368.342	406.502
125	CA	eldorado	2018-19	635	NA	NA	NA	NA	190394	333.52	0	333.52	333.52
126	CA	eldorado	2019-20	144	NA	NA	NA	NA	191288	75.2792	0	75.2792	75.2792
127	CA	fresno	2005-06	830	FLuAll_Model1	443.094	78.7696	ICD_HS_ED_Rate	878166	144.972	8.96978	127.391	162.553
128	CA	fresno	2006-07	257	FLuAll_Model1	136.256	23.7503	ICD_HS_ED_Rate	889898	44.1911	2.66888	38.9601	49.4221
129	CA	fresno	2007-08	1002	FLuAll_Model1	619.183	110.063	ICD_HS_ED_Rate	902782	179.577	12.1916	155.681	203.472
130	CA	fresno	2008-09	323	FLuAll_Model1	194.439	33.8749	ICD_HS_ED_Rate	915554	56.5165	3.69993	49.2646	63.7683
131	CA	fresno	2010-11	1056	FLuAll_Model1	760.934	131.072	ICD_HS_ED_Rate	936234	194.068	14	166.628	221.508
132	CA	fresno	2011-12	1010	FLuAll_Model1	625.714	107.786	ICD_HS_ED_Rate	943374	173.39	11.4256	150.996	195.784
133	CA	fresno	2012-13	2508	FLuAll_Model1	1937.86	326.495	ICD_HS_ED_Rate	950056	467.957	34.3659	400.6	535.315
134	CA	fresno	2013-14	1862	FLuAll_Model1	1456.83	246.51	ICD_HS_ED_Rate	958429	346.278	25.7203	295.866	396.69
135	CA	fresno	2014-15	2374	FLuAll_Model1	2292.85	383.646	ICD_HS_ED_Rate	968046	482.09	39.6309	404.413	559.766
136	CA	fresno	2015-16	1572	FLuAll_Model1	1343.33	230.011	ICD_HS_ED_Rate	976876	298.434	23.5456	252.284	344.583
137	CA	fresno	2016-17	2143	FLuAll_Model1	1837.69	316.999	ICD_HS_ED_Rate	985520	403.918	32.1657	340.873	466.963
138	CA	fresno	2017-18	5031	FLuAll_Model1	1009.25	165.453	ICD_HS_ED_Rate	993798	607.795	16.6486	575.164	640.426
139	CA	fresno	2018-19	6228	NA	NA	NA	NA	1.00114e+06	622.088	0	622.088	622.088
140	CA	fresno	2019-20	1141	NA	NA	NA	NA	1007162	113.289	0	113.289	113.289
141	CA	glenn	2005-06	10	FLuAll_Model1	0.0769227	0.914101	ICD_HS_ED_Rate	27522.5	36.6134	3.32129	30.1037	43.1231
142	CA	glenn	2006-07	5	FLuAll_Model1	0.0528203	0.626698	ICD_HS_ED_Rate	27713.5	18.2323	2.26134	13.8001	22.6646
143	CA	glenn	2007-08	20	FLuAll_Model1	0.191694	2.27523	ICD_HS_ED_Rate	27897	72.3794	8.15581	56.3941	88.3648
144	CA	glenn	2008-09	13	FLuAll_Model1	0.121688	1.44435	ICD_HS_ED_Rate	28059.5	46.7638	5.14745	36.6748	56.8528
145	CA	glenn	2010-11	11	FLuAll_Model1	0.119878	1.42261	ICD_HS_ED_Rate	28109.5	39.5591	5.06097	29.6396	49.4787
146	CA	glenn	2011-12	9	FLuAll_Model1	0.109851	1.30353	ICD_HS_ED_Rate	28035	32.4946	4.64966	23.3812	41.6079
147	CA	glenn	2012-13	37	FLuAll_Model1	0.451844	5.36075	ICD_HS_ED_Rate	27967	133.914	19.1681	96.3449	171.484
148	CA	glenn	2013-14	24	FLuAll_Model1	0.297951	3.53292	ICD_HS_ED_Rate	28014	86.735	12.6113	62.0169	111.453
149	CA	glenn	2014-15	23	FLuAll_Model1	0.335507	3.981	ICD_HS_ED_Rate	28057.5	83.1703	14.1887	55.3604	110.98
150	CA	glenn	2015-16	36	FLuAll_Model1	0.497694	5.90308	ICD_HS_ED_Rate	28160	129.608	20.9627	88.5215	170.695
151	CA	glenn	2016-17	85	FLuAll_Model1	1.43683	17.0264	ICD_HS_ED_Rate	28270.5	305.749	60.2268	187.705	423.794
152	CA	glenn	2017-18	249	FLuAll_Model1	0.639207	7.56593	ICD_HS_ED_Rate	28371.5	879.894	26.6674	827.626	932.162
153	CA	glenn	2018-19	144	NA	NA	NA	NA	28730	501.218	0	501.218	501.218
154	CA	glenn	2019-20	22	NA	NA	NA	NA	28962	75.9616	0	75.9616	75.9616
155	CA	humboldt	2005-06	29	FLuAll_Model1	8.48054	3.32944	ICD_HS_ED_Rate	131795	28.4385	2.52623	23.4871	33.3899
156	CA	humboldt	2006-07	33	FLuAll_Model1	10.4465	4.106	ICD_HS_ED_Rate	132047	32.9023	3.1095	26.8077	38.9969
157	CA	humboldt	2007-08	127	FLuAll_Model1	48.1932	19.0313	ICD_HS_ED_Rate	132329	132.392	14.3818	104.204	160.58
158	CA	humboldt	2008-09	25	FLuAll_Model1	7.76456	3.05327	ICD_HS_ED_Rate	133200	24.5979	2.29224	20.1051	29.0907
159	CA	humboldt	2010-11	53	FLuAll_Model1	17.0283	6.67359	ICD_HS_ED_Rate	135205	51.7942	4.93591	42.1198	61.4685
160	CA	humboldt	2011-12	62	FLuAll_Model1	20.44	8.03604	ICD_HS_ED_Rate	135125	61.0102	5.94711	49.3538	72.6665
161	CA	humboldt	2012-13	171	FLuAll_Model1	79.1464	30.7837	ICD_HS_ED_Rate	134856	185.491	22.827	140.75	230.232
162	CA	humboldt	2013-14	119	FLuAll_Model1	48.4428	18.9118	ICD_HS_ED_Rate	134956	124.072	14.0132	96.6057	151.538
163	CA	humboldt	2014-15	175	FLuAll_Model1	83.2776	32.4337	ICD_HS_ED_Rate	135464	190.661	23.9427	143.734	237.589
164	CA	humboldt	2015-16	126	FLuAll_Model1	57.0179	22.2746	ICD_HS_ED_Rate	136553	134.027	16.3121	102.055	165.999
165	CA	humboldt	2016-17	290	FLuAll_Model1	153.105	58.7546	ICD_HS_ED_Rate	137419	322.448	42.7558	238.647	406.25
166	CA	humboldt	2017-18	640	FLuAll_Model1	57.1407	21.7426	ICD_HS_ED_Rate	137576	506.733	15.8041	475.757	537.709
167	CA	humboldt	2018-19	472	NA	NA	NA	NA	137254	343.888	0	343.888	343.888
168	CA	humboldt	2019-20	112	NA	NA	NA	NA	136609	81.9858	0	81.9858	81.9858
169	CA	imperial	2005-06	85	FLuAll_Model1	14.4583	4.18211	ICD_HS_ED_Rate	158309	62.8254	2.64174	57.6476	68.0032
170	CA	imperial	2006-07	72	FLuAll_Model1	9.63182	2.78916	ICD_HS_ED_Rate	162550	50.2194	1.71587	46.8562	53.5825
171	CA	imperial	2007-08	122	FLuAll_Model1	20.758	5.99476	ICD_HS_ED_Rate	166256	85.8661	3.60573	78.7989	92.9333
172	CA	imperial	2008-09	92	FLuAll_Model1	14.5276	4.20942	ICD_HS_ED_Rate	169962	62.6771	2.47668	57.8228	67.5314
173	CA	imperial	2010-11	461	FLuAll_Model1	96.2077	27.7256	ICD_HS_ED_Rate	175190	318.058	15.826	287.039	349.077
174	CA	imperial	2011-12	387	FLuAll_Model1	74.1954	21.3774	ICD_HS_ED_Rate	176033	261.994	12.144	238.192	285.796
175	CA	imperial	2012-13	1298	FLuAll_Model1	268.784	76.4267	ICD_HS_ED_Rate	176256	888.928	43.3613	803.939	973.916
176	CA	imperial	2013-14	1193	FLuAll_Model1	277.111	78.5696	ICD_HS_ED_Rate	176830	831.372	44.4324	744.285	918.46
177	CA	imperial	2014-15	1690	FLuAll_Model1	384.599	107.687	ICD_HS_ED_Rate	177950	1165.83	60.5153	1047.22	1284.44
178	CA	imperial	2015-16	2379	FLuAll_Model1	531.343	148.588	ICD_HS_ED_Rate	178913	1626.68	83.0504	1463.9	1789.46
179	CA	imperial	2016-17	643	FLuAll_Model1	111.322	32.0178	ICD_HS_ED_Rate	180092	418.853	17.7785	384.007	453.698
180	CA	imperial	2017-18	2760	FLuAll_Model1	282.507	77.0904	ICD_HS_ED_Rate	180579	1684.86	42.6907	1601.19	1768.54
181	CA	imperial	2018-19	1041	NA	NA	NA	NA	180081	578.073	0	578.073	578.073
182	CA	imperial	2019-20	765	NA	NA	NA	NA	179664	425.795	0	425.795	425.795
183	CA	inyo	2005-06	19	FLuAll_Model1	-2.39686	1.27773	ICD_HS_ED_Rate	18424	90.1169	6.93513	76.5241	103.71
184	CA	inyo	2006-07	1	FLuAll_Model1	-0.132187	0.0744586	ICD_HS_ED_Rate	18398	4.71689	0.40471	3.92366	5.51012
185	CA	inyo	2007-08	2	FLuAll_Model1	-0.32181	0.179616	ICD_HS_ED_Rate	18372	9.1345	0.977663	7.21828	11.0507
186	CA	inyo	2008-09	9	FLuAll_Model1	-1.92087	1.02095	ICD_HS_ED_Rate	18431	38.4088	5.53929	27.5518	49.2658
187	CA	inyo	2010-11	23	FLuAll_Model1	-4.36836	2.3442	ICD_HS_ED_Rate	18453.5	100.965	12.7033	76.0669	125.864
188	CA	inyo	2011-12	19	FLuAll_Model1	-2.71055	1.4905	ICD_HS_ED_Rate	18470	88.1941	8.06987	72.3771	104.011
189	CA	inyo	2012-13	22	FLuAll_Model1	-4.42595	2.44923	ICD_HS_ED_Rate	18569	94.6419	13.1899	68.7897	120.494
190	CA	inyo	2013-14	17	FLuAll_Model1	-2.57198	1.43201	ICD_HS_ED_Rate	18635	77.4243	7.68453	62.3626	92.486
191	CA	inyo	2014-15	73	FLuAll_Model1	-14.5371	8.16141	ICD_HS_ED_Rate	18650.5	313.466	43.7598	227.697	399.235
192	CA	inyo	2015-16	40	FLuAll_Model1	-8.18509	4.4999	ICD_HS_ED_Rate	18607.5	170.979	24.1832	123.58	218.378
193	CA	inyo	2016-17	43	FLuAll_Model1	-9.68509	5.39484	ICD_HS_ED_Rate	18544	179.653	29.0921	122.633	236.674
194	CA	inyo	2017-18	111	FLuAll_Model1	-8.16297	4.51898	ICD_HS_ED_Rate	18625.5	552.13	24.2623	504.576	599.684
195	CA	inyo	2018-19	116	NA	NA	NA	NA	18812	616.628	0	616.628	616.628
196	CA	inyo	2019-20	82	NA	NA	NA	NA	18954.5	432.615	0	432.615	432.615
197	CA	kern	2005-06	232	FLuAll_Model1	152.459	32.0868	ICD_HS_ED_Rate	772618	49.7605	4.153	41.6206	57.9004
198	CA	kern	2006-07	154	FLuAll_Model1	98.3333	20.4576	ICD_HS_ED_Rate	793896	31.7842	2.57686	26.7335	36.8348
199	CA	kern	2007-08	288	FLuAll_Model1	223.989	46.7307	ICD_HS_ED_Rate	810804	63.1458	5.7635	51.8494	74.4423
200	CA	kern	2008-09	239	FLuAll_Model1	175.948	36.5987	ICD_HS_ED_Rate	824232	50.3436	4.44034	41.6406	59.0467
201	CA	kern	2010-11	411	FLuAll_Model1	408.015	84.029	ICD_HS_ED_Rate	845597	96.8565	9.93724	77.3795	116.333
202	CA	kern	2011-12	456	FLuAll_Model1	425.959	89.4743	ICD_HS_ED_Rate	852898	103.407	10.4906	82.8457	123.969
203	CA	kern	2012-13	939	FLuAll_Model1	990.223	202.438	ICD_HS_ED_Rate	860718	224.141	23.5197	178.043	270.24
204	CA	kern	2013-14	935	FLuAll_Model1	996.777	204.176	ICD_HS_ED_Rate	869210	222.245	23.4898	176.205	268.285
205	CA	kern	2014-15	1450	FLuAll_Model1	1601.44	326.995	ICD_HS_ED_Rate	876890	347.984	37.2904	274.895	421.074
206	CA	kern	2015-16	834	FLuAll_Model1	870.838	178.6	ICD_HS_ED_Rate	883292	193.01	20.2198	153.379	232.64
207	CA	kern	2016-17	1587	FLuAll_Model1	1644.55	338.221	ICD_HS_ED_Rate	889417	363.334	38.0272	288.8	437.867
208	CA	kern	2017-18	3416	FLuAll_Model1	1022.25	199.398	ICD_HS_ED_Rate	896445	495.094	22.2432	451.498	538.691
209	CA	kern	2018-19	4789	NA	NA	NA	NA	903051	530.313	0	530.313	530.313
210	CA	kern	2019-20	1184	NA	NA	NA	NA	905966	130.689	0	130.689	130.689
211	CA	kings	2005-06	143	FLuAll_Model1	11.6517	12.5111	ICD_HS_ED_Rate	146430	105.615	8.54414	88.8686	122.362
212	CA	kings	2006-07	89	FLuAll_Model1	6.68841	7.1574	ICD_HS_ED_Rate	149066	64.192	4.8015	54.781	73.6029
213	CA	kings	2007-08	292	FLuAll_Model1	31.929	34.2965	ICD_HS_ED_Rate	151224	214.205	22.6793	169.754	258.657
214	CA	kings	2008-09	78	FLuAll_Model1	8.46893	9.05755	ICD_HS_ED_Rate	152152	56.8304	5.95294	45.1627	68.4982
215	CA	kings	2010-11	94	FLuAll_Model1	11.0043	11.773	ICD_HS_ED_Rate	152038	69.0645	7.74347	53.8873	84.2417
216	CA	kings	2011-12	87	FLuAll_Model1	12.6649	13.5503	ICD_HS_ED_Rate	151286	65.8782	8.95668	48.3231	83.4333
217	CA	kings	2012-13	354	FLuAll_Model1	56.3788	60.4469	ICD_HS_ED_Rate	150490	272.695	40.1667	193.968	351.422
218	CA	kings	2013-14	323	FLuAll_Model1	46.2113	49.0252	ICD_HS_ED_Rate	149703	246.629	32.7483	182.443	310.816
219	CA	kings	2014-15	284	FLuAll_Model1	48.9709	52.2774	ICD_HS_ED_Rate	149543	222.659	34.9581	154.141	291.177
220	CA	kings	2015-16	216	FLuAll_Model1	30.3194	32.3383	ICD_HS_ED_Rate	149466	164.799	21.6359	122.393	207.205
221	CA	kings	2016-17	270	FLuAll_Model1	38.1011	40.71	ICD_HS_ED_Rate	149204	206.496	27.2847	153.018	259.974
222	CA	kings	2017-18	676	FLuAll_Model1	35.4318	37.5162	ICD_HS_ED_Rate	150140	473.847	24.9876	424.872	522.823
223	CA	kings	2018-19	915	NA	NA	NA	NA	151708	603.134	0	603.134	603.134
224	CA	kings	2019-20	140	NA	NA	NA	NA	152616	91.7332	0	91.7332	91.7332
225	CA	lake	2005-06	70	FLuAll_Model1	-2.21384	9.40164	ICD_HS_ED_Rate	64006.5	105.905	14.6886	77.1155	134.695
226	CA	lake	2006-07	43	FLuAll_Model1	-1.26278	5.36139	ICD_HS_ED_Rate	64139.5	65.0726	8.35894	48.689	81.4561
227	CA	lake	2007-08	111	FLuAll_Model1	-3.92027	16.6413	ICD_HS_ED_Rate	64234.5	166.701	25.9071	115.923	217.479
228	CA	lake	2008-09	17	FLuAll_Model1	-0.519749	2.20659	ICD_HS_ED_Rate	64402.5	25.5895	3.42625	18.874	32.3049
229	CA	lake	2010-11	61	FLuAll_Model1	-2.1623	9.18477	ICD_HS_ED_Rate	64711.5	90.9231	14.1934	63.104	118.742
230	CA	lake	2011-12	11	FLuAll_Model1	-0.352601	1.49726	ICD_HS_ED_Rate	64685.5	16.4603	2.31467	11.9235	20.997
231	CA	lake	2012-13	85	FLuAll_Model1	-3.01473	12.8031	ICD_HS_ED_Rate	64820	126.481	19.7518	87.7678	165.195
232	CA	lake	2013-14	46	FLuAll_Model1	-1.91323	8.12819	ICD_HS_ED_Rate	65232	67.5846	12.4604	43.1621	92.007
233	CA	lake	2014-15	81	FLuAll_Model1	-3.88202	16.4738	ICD_HS_ED_Rate	65852.5	117.107	25.0162	68.0754	166.139
234	CA	lake	2015-16	102	FLuAll_Model1	-4.55845	19.3652	ICD_HS_ED_Rate	66154	147.295	29.2728	89.9203	204.67
235	CA	lake	2016-17	187	FLuAll_Model1	-10.3522	44.0382	ICD_HS_ED_Rate	66426	265.932	66.2967	135.99	395.873
236	CA	lake	2017-18	491	FLuAll_Model1	-5.38902	22.9611	ICD_HS_ED_Rate	67070.5	724.031	34.2342	656.932	791.13
237	CA	lake	2018-19	233	NA	NA	NA	NA	67649.5	344.422	0	344.422	344.422
238	CA	lake	2019-20	72	NA	NA	NA	NA	68029.5	105.836	0	105.836	105.836
239	CA	lassen	2005-06	8	FLuAll_Model1	-0.250716	1.04658	ICD_HS_ED_Rate	34546.5	22.4315	3.02947	16.4937	28.3692
240	CA	lassen	2006-07	12	FLuAll_Model1	-0.376051	1.56761	ICD_HS_ED_Rate	35110	33.1072	4.46486	24.3561	41.8584
241	CA	lassen	2007-08	24	FLuAll_Model1	-0.908687	3.79431	ICD_HS_ED_Rate	35418	65.1965	10.7129	44.1992	86.1939
242	CA	lassen	2008-09	4	FLuAll_Model1	-0.161995	0.675274	ICD_HS_ED_Rate	35190.5	10.9064	1.91891	7.1453	14.6674
243	CA	lassen	2010-11	15	FLuAll_Model1	-0.669973	2.7959	ICD_HS_ED_Rate	34713	41.2814	8.05433	25.4949	57.0679
244	CA	lassen	2011-12	9	FLuAll_Model1	-0.362746	1.5147	ICD_HS_ED_Rate	34390.5	25.1152	4.4044	16.4826	33.7479
245	CA	lassen	2012-13	12	FLuAll_Model1	-0.51447	2.14303	ICD_HS_ED_Rate	33604	34.1791	6.37732	21.6795	46.6786
246	CA	lassen	2013-14	20	FLuAll_Model1	-0.967659	4.04075	ICD_HS_ED_Rate	32915.5	57.8218	12.2761	33.7606	81.883
247	CA	lassen	2014-15	26	FLuAll_Model1	-1.5098	6.29516	ICD_HS_ED_Rate	32752	74.7747	19.2207	37.1021	112.447
248	CA	lassen	2015-16	16	FLuAll_Model1	-0.940299	3.92308	ICD_HS_ED_Rate	32523	46.3048	12.0625	22.6623	69.9472
249	CA	lassen	2016-17	41	FLuAll_Model1	-2.18194	9.10083	ICD_HS_ED_Rate	32614.5	119.021	27.9043	64.3285	173.713
250	CA	lassen	2017-18	65	FLuAll_Model1	-0.756074	3.16215	ICD_HS_ED_Rate	32837.5	195.642	9.62969	176.768	214.516
251	CA	lassen	2018-19	63	NA	NA	NA	NA	32986	190.99	0	190.99	190.99
252	CA	lassen	2019-20	30	NA	NA	NA	NA	32732.5	91.652	0	91.652	91.652
253	CA	losangeles	2005-06	3694	FLuAll_Model1	4490.65	360.77	ICD_HS_ED_Rate	9762164	83.8405	3.6956	76.5971	91.0839
254	CA	losangeles	2006-07	2095	FLuAll_Model1	2516.77	188.316	ICD_HS_ED_Rate	9719157	47.4503	1.93758	43.6526	51.2479
255	CA	losangeles	2007-08	4588	FLuAll_Model1	6473.49	482.101	ICD_HS_ED_Rate	9717753	113.828	4.96103	104.104	123.551
256	CA	losangeles	2008-09	2363	FLuAll_Model1	2965.6	220.895	ICD_HS_ED_Rate	9.76127e+06	54.5891	2.26298	50.1537	59.0246
257	CA	losangeles	2010-11	7948	FLuAll_Model1	12046.2	884.095	ICD_HS_ED_Rate	9.85169e+06	202.952	8.97404	185.363	220.541
258	CA	losangeles	2011-12	5101	FLuAll_Model1	7001.05	514.38	ICD_HS_ED_Rate	9.91131e+06	122.103	5.18983	111.931	132.276
259	CA	losangeles	2012-13	17221	FLuAll_Model1	27856.8	1960.51	ICD_HS_ED_Rate	9972499	452.021	19.6591	413.489	490.553
260	CA	losangeles	2013-14	11088	FLuAll_Model1	16937.7	1205.69	ICD_HS_ED_Rate	1.00279e+07	279.476	12.0233	255.911	303.042
261	CA	losangeles	2014-15	18506	FLuAll_Model1	30408.6	2088.34	ICD_HS_ED_Rate	10077228	485.397	20.7233	444.779	526.015
262	CA	losangeles	2015-16	19298	FLuAll_Model1	32608	2337.67	ICD_HS_ED_Rate	10112082	513.307	23.1176	467.996	558.617
263	CA	losangeles	2016-17	17183	FLuAll_Model1	28664.1	2045.21	ICD_HS_ED_Rate	1.01239e+07	452.863	20.2019	413.267	492.458
264	CA	losangeles	2017-18	46553	FLuAll_Model1	21161.7	1281.2	ICD_HS_ED_Rate	10111341	669.69	12.6709	644.855	694.525
265	CA	losangeles	2018-19	31378	NA	NA	NA	NA	1.00753e+07	311.435	0	311.435	311.435
266	CA	losangeles	2019-20	14437	NA	NA	NA	NA	10022383	144.048	0	144.048	144.048
267	CA	madera	2005-06	138	FLuAll_Model1	12.1228	11.1936	ICD_HS_ED_Rate	141968	105.744	7.88461	90.2906	121.198
268	CA	madera	2006-07	97	FLuAll_Model1	9.15129	8.41875	ICD_HS_ED_Rate	144844	73.2864	5.81227	61.8943	84.6784
269	CA	madera	2007-08	271	FLuAll_Model1	33.55	31.1929	ICD_HS_ED_Rate	147213	206.877	21.189	165.347	248.408
270	CA	madera	2008-09	55	FLuAll_Model1	5.81952	5.35307	ICD_HS_ED_Rate	148796	40.8743	3.59757	33.823	47.9255
271	CA	madera	2010-11	210	FLuAll_Model1	27.8826	25.5558	ICD_HS_ED_Rate	151274	157.252	16.8936	124.141	190.364
272	CA	madera	2011-12	162	FLuAll_Model1	17.9633	16.5125	ICD_HS_ED_Rate	151402	118.865	10.9064	97.4883	140.242
273	CA	madera	2012-13	407	FLuAll_Model1	47.3774	43.3871	ICD_HS_ED_Rate	151078	300.756	28.7182	244.468	357.044
274	CA	madera	2013-14	399	FLuAll_Model1	52.5938	48.2323	ICD_HS_ED_Rate	151874	297.348	31.7581	235.102	359.594
275	CA	madera	2014-15	494	FLuAll_Model1	84.7271	77.3037	ICD_HS_ED_Rate	152807	378.731	50.5891	279.576	477.885
276	CA	madera	2015-16	290	FLuAll_Model1	45.0053	41.2832	ICD_HS_ED_Rate	152815	219.223	27.0152	166.273	272.173
277	CA	madera	2016-17	306	FLuAll_Model1	41.9141	38.4362	ICD_HS_ED_Rate	153472	226.696	25.0446	177.609	275.784
278	CA	madera	2017-18	811	FLuAll_Model1	21.7023	19.793	ICD_HS_ED_Rate	154664	538.394	12.7974	513.311	563.477
279	CA	madera	2018-19	966	NA	NA	NA	NA	155353	621.81	0	621.81	621.81
280	CA	madera	2019-20	157	NA	NA	NA	NA	155903	100.704	0	100.704	100.704
281	CA	marin	2005-06	90	FLuAll_Model1	12.469	8.72133	ICD_HS_ED_Rate	244393	41.928	3.56857	34.9336	48.9224
282	CA	marin	2006-07	64	FLuAll_Model1	8.86216	6.19372	ICD_HS_ED_Rate	245414	29.6895	2.52378	24.7429	34.6361
283	CA	marin	2007-08	145	FLuAll_Model1	20.5426	14.3282	ICD_HS_ED_Rate	247323	66.9338	5.79331	55.5789	78.2886
284	CA	marin	2008-09	38	FLuAll_Model1	5.339	3.73827	ICD_HS_ED_Rate	249630	17.3613	1.49752	14.4261	20.2964
285	CA	marin	2010-11	185	FLuAll_Model1	26.8161	18.688	ICD_HS_ED_Rate	254430	83.2512	7.34506	68.8549	97.6475
286	CA	marin	2011-12	91	FLuAll_Model1	12.8485	8.97767	ICD_HS_ED_Rate	256474	40.4908	3.50042	33.63	47.3517
287	CA	marin	2012-13	314	FLuAll_Model1	62.7353	43.7886	ICD_HS_ED_Rate	258492	145.743	16.94	112.541	178.946
288	CA	marin	2013-14	227	FLuAll_Model1	34.7572	24.2282	ICD_HS_ED_Rate	261120	100.244	9.27858	82.0582	118.43
289	CA	marin	2014-15	328	FLuAll_Model1	54.9269	38.1132	ICD_HS_ED_Rate	262847	145.684	14.5001	117.264	174.105
290	CA	marin	2015-16	282	FLuAll_Model1	42.4204	29.5246	ICD_HS_ED_Rate	263454	123.141	11.2067	101.176	145.106
291	CA	marin	2016-17	578	FLuAll_Model1	87.6977	61.3112	ICD_HS_ED_Rate	263376	252.756	23.279	207.129	298.383
292	CA	marin	2017-18	891	FLuAll_Model1	37.6426	25.8009	ICD_HS_ED_Rate	263489	352.441	9.79202	333.248	371.633
293	CA	marin	2018-19	666	NA	NA	NA	NA	263482	252.769	0	252.769	252.769
294	CA	marin	2019-20	267	NA	NA	NA	NA	262238	101.816	0	101.816	101.816
295	CA	mariposa	2005-06	10	FLuAll_Model1	-0.472071	1.1665	ICD_HS_ED_Rate	18095.5	52.6536	6.44638	40.0187	65.2885
296	CA	mariposa	2006-07	2	FLuAll_Model1	-0.107395	0.265884	ICD_HS_ED_Rate	18292.5	10.3463	1.45352	7.49746	13.1952
297	CA	mariposa	2007-08	9	FLuAll_Model1	-0.500234	1.23507	ICD_HS_ED_Rate	18389	46.222	6.71633	33.058	59.386
298	CA	mariposa	2008-09	1	FLuAll_Model1	-0.0566731	0.140085	ICD_HS_ED_Rate	18312	5.15141	0.764993	3.65203	6.6508
299	CA	mariposa	2010-11	19	FLuAll_Model1	-0.958161	2.37325	ICD_HS_ED_Rate	18196.5	99.1501	13.0424	73.587	124.713
300	CA	mariposa	2011-12	7	FLuAll_Model1	-0.315643	0.780495	ICD_HS_ED_Rate	18005	37.125	4.33488	28.6286	45.6214
301	CA	mariposa	2012-13	34	FLuAll_Model1	-1.8168	4.50695	ICD_HS_ED_Rate	17829	180.51	25.2788	130.964	230.057
302	CA	mariposa	2013-14	22	FLuAll_Model1	-1.37714	3.38972	ICD_HS_ED_Rate	17735	116.283	19.1132	78.8216	153.745
303	CA	mariposa	2014-15	14	FLuAll_Model1	-0.948102	2.34726	ICD_HS_ED_Rate	17645.5	73.9673	13.3023	47.8948	100.04
304	CA	mariposa	2015-16	8	FLuAll_Model1	-0.51248	1.2671	ICD_HS_ED_Rate	17534	42.7029	7.22653	28.5389	56.8668
305	CA	mariposa	2016-17	13	FLuAll_Model1	-0.997218	2.47091	ICD_HS_ED_Rate	17417.5	68.9122	14.1864	41.1069	96.7175
306	CA	mariposa	2017-18	84	FLuAll_Model1	-1.27066	3.15044	ICD_HS_ED_Rate	17327.5	477.445	18.1818	441.809	513.082
307	CA	mariposa	2018-19	63	NA	NA	NA	NA	17193	366.428	0	366.428	366.428
308	CA	mariposa	2019-20	8	NA	NA	NA	NA	17113.5	46.7467	0	46.7467	46.7467
309	CA	mendocino	2005-06	67	FLuAll_Model1	24.3186	7.13624	ICD_HS_ED_Rate	87663	104.17	8.14054	88.2146	120.126
310	CA	mendocino	2006-07	31	FLuAll_Model1	10.0978	2.97828	ICD_HS_ED_Rate	87208	47.1262	3.41515	40.4325	53.8198
311	CA	mendocino	2007-08	110	FLuAll_Model1	40.3998	11.7755	ICD_HS_ED_Rate	87269.5	172.339	13.4933	145.893	198.786
312	CA	mendocino	2008-09	32	FLuAll_Model1	11.1122	3.27633	ICD_HS_ED_Rate	87595	49.2176	3.74031	41.8866	56.5486
313	CA	mendocino	2010-11	96	FLuAll_Model1	36.2307	10.6037	ICD_HS_ED_Rate	87892	150.447	12.0644	126.801	174.093
314	CA	mendocino	2011-12	26	FLuAll_Model1	8.48042	2.49372	ICD_HS_ED_Rate	88170	39.1067	2.82831	33.5632	44.6502
315	CA	mendocino	2012-13	164	FLuAll_Model1	61.9974	18.2883	ICD_HS_ED_Rate	88591	255.102	20.6435	214.641	295.563
316	CA	mendocino	2013-14	173	FLuAll_Model1	64.239	18.8737	ICD_HS_ED_Rate	89107.5	266.239	21.1808	224.725	307.754
317	CA	mendocino	2014-15	165	FLuAll_Model1	71.3754	20.8278	ICD_HS_ED_Rate	89697	263.527	23.2201	218.015	309.038
318	CA	mendocino	2015-16	167	FLuAll_Model1	68.7963	19.9692	ICD_HS_ED_Rate	90292.5	261.147	22.1162	217.799	304.495
319	CA	mendocino	2016-17	327	FLuAll_Model1	146.039	42.1712	ICD_HS_ED_Rate	91092.5	519.296	46.2949	428.558	610.034
320	CA	mendocino	2017-18	714	FLuAll_Model1	73.9176	21.0215	ICD_HS_ED_Rate	91755.5	858.714	22.9104	813.81	903.619
321	CA	mendocino	2018-19	351	NA	NA	NA	NA	91906.5	381.91	0	381.91	381.91
322	CA	mendocino	2019-20	144	NA	NA	NA	NA	91603	157.2	0	157.2	157.2
323	CA	merced	2005-06	98	FLuAll_Model1	52.828	10.0454	ICD_HS_ED_Rate	243946	61.8285	4.11786	53.7574	69.8995
324	CA	merced	2006-07	48	FLuAll_Model1	28.5732	5.44086	ICD_HS_ED_Rate	246939	31.009	2.20332	26.6905	35.3275
325	CA	merced	2007-08	176	FLuAll_Model1	115.198	22.6236	ICD_HS_ED_Rate	249539	116.695	9.06617	98.9249	134.464
326	CA	merced	2008-09	47	FLuAll_Model1	24.8661	4.65215	ICD_HS_ED_Rate	251420	28.5841	1.85035	24.9574	32.2108
327	CA	merced	2010-11	360	FLuAll_Model1	243.704	45.3079	ICD_HS_ED_Rate	258114	233.891	17.5535	199.486	268.296
328	CA	merced	2011-12	209	FLuAll_Model1	132.02	24.5936	ICD_HS_ED_Rate	260356	130.982	9.44614	112.468	149.497
329	CA	merced	2012-13	505	FLuAll_Model1	366.057	67.1591	ICD_HS_ED_Rate	261908	332.581	25.6423	282.322	382.84
330	CA	merced	2013-14	566	FLuAll_Model1	419.778	76.4455	ICD_HS_ED_Rate	263866	373.59	28.9713	316.806	430.373
331	CA	merced	2014-15	983	FLuAll_Model1	976.691	179.29	ICD_HS_ED_Rate	266200	736.172	67.3517	604.163	868.182
332	CA	merced	2015-16	1052	FLuAll_Model1	914.867	166.174	ICD_HS_ED_Rate	267977	733.969	62.0106	612.428	855.51
333	CA	merced	2016-17	668	FLuAll_Model1	632.46	115.55	ICD_HS_ED_Rate	270553	480.667	42.709	396.958	564.377
334	CA	merced	2017-18	1502	FLuAll_Model1	315.79	56.2923	ICD_HS_ED_Rate	273972	663.496	20.5468	623.224	703.768
335	CA	merced	2018-19	1435	NA	NA	NA	NA	277356	517.387	0	517.387	517.387
336	CA	merced	2019-20	336	NA	NA	NA	NA	280492	119.79	0	119.79	119.79
337	CA	modoc	2005-06	1	FLuAll_Model1	-0.0661027	0.0466574	ICD_HS_ED_Rate	9591	9.73723	0.486471	8.78374	10.6907
338	CA	modoc	2006-07	5	FLuAll_Model1	-0.458071	0.326367	ICD_HS_ED_Rate	9571	47.4551	3.40996	40.7716	54.1386
339	CA	modoc	2007-08	21	FLuAll_Model1	-3.06181	2.10294	ICD_HS_ED_Rate	9538	188.071	22.0481	144.857	231.285
340	CA	modoc	2008-09	3	FLuAll_Model1	-0.4043	0.285677	ICD_HS_ED_Rate	9598.5	27.0428	2.97627	21.2093	32.8762
341	CA	modoc	2010-11	3	FLuAll_Model1	-0.505198	0.353703	ICD_HS_ED_Rate	9571.5	26.0649	3.69538	18.822	33.3078
342	CA	modoc	2011-12	2	FLuAll_Model1	-0.298767	0.211386	ICD_HS_ED_Rate	9381.5	18.1339	2.25322	13.7176	22.5502
343	CA	modoc	2012-13	18	FLuAll_Model1	-3.94663	2.7776	ICD_HS_ED_Rate	9202	152.721	30.1847	93.5588	211.883
344	CA	modoc	2013-14	23	FLuAll_Model1	-3.3076	2.3433	ICD_HS_ED_Rate	9081.5	216.841	25.803	166.267	267.415
345	CA	modoc	2014-15	9	FLuAll_Model1	-1.86291	1.31607	ICD_HS_ED_Rate	9048.5	78.8759	14.5447	50.3684	107.383
346	CA	modoc	2015-16	28	FLuAll_Model1	-6.1024	4.27989	ICD_HS_ED_Rate	8997	243.388	47.5702	150.15	336.625
347	CA	modoc	2016-17	13	FLuAll_Model1	-3.35381	2.25736	ICD_HS_ED_Rate	8891.5	108.488	25.3878	58.7276	158.248
348	CA	modoc	2017-18	35	FLuAll_Model1	-1.14768	0.814102	ICD_HS_ED_Rate	8819	383.857	9.23122	365.763	401.95
349	CA	modoc	2018-19	30	NA	NA	NA	NA	8773	341.958	0	341.958	341.958
350	CA	modoc	2019-20	9	NA	NA	NA	NA	8709	103.341	0	103.341	103.341
351	CA	mono	2005-06	2	FLuAll_Model1	-1.05032	0.306887	ICD_HS_ED_Rate	13608.5	6.97855	2.25511	2.55854	11.3986
352	CA	mono	2006-07	1	FLuAll_Model1	-0.0596331	0.0316002	ICD_HS_ED_Rate	13710.5	6.85874	0.230482	6.40699	7.31048
353	CA	mono	2007-08	13	FLuAll_Model1	-0.986813	0.514394	ICD_HS_ED_Rate	13770	87.2417	3.73561	79.9199	94.5635
354	CA	mono	2008-09	10	FLuAll_Model1	-1.32465	0.608498	ICD_HS_ED_Rate	13935	62.2558	4.36669	53.6971	70.8145
355	CA	mono	2010-11	17	FLuAll_Model1	-1.85754	0.960667	ICD_HS_ED_Rate	14179	106.795	6.77528	93.5154	120.075
356	CA	mono	2011-12	9	FLuAll_Model1	-1.55363	0.30668	ICD_HS_ED_Rate	14014.5	53.1333	2.1883	48.8442	57.4224
357	CA	mono	2012-13	26	FLuAll_Model1	-2.30992	1.2085	ICD_HS_ED_Rate	13706	172.845	8.81732	155.563	190.127
358	CA	mono	2013-14	15	FLuAll_Model1	-0.983676	0.512625	ICD_HS_ED_Rate	13487	103.925	3.80088	96.475	111.374
359	CA	mono	2014-15	38	FLuAll_Model1	-3.19043	1.68474	ICD_HS_ED_Rate	13400.5	259.763	12.5722	235.122	284.405
360	CA	mono	2015-16	40	FLuAll_Model1	-5.64248	2.49829	ICD_HS_ED_Rate	13350.5	257.35	18.7131	220.672	294.028
361	CA	mono	2016-17	27	FLuAll_Model1	-2.57983	1.35067	ICD_HS_ED_Rate	13307	183.514	10.1501	163.62	203.408
362	CA	mono	2017-18	60	FLuAll_Model1	-1.75918	0.950372	ICD_HS_ED_Rate	13272	438.825	7.16073	424.79	452.86
363	CA	mono	2018-19	41	NA	NA	NA	NA	13251	309.411	0	309.411	309.411
364	CA	mono	2019-20	56	NA	NA	NA	NA	13230	423.28	0	423.28	423.28
365	CA	monterey	2005-06	414	FLuAll_Model1	232.795	30.7002	ICD_HS_ED_Rate	403485	160.302	7.60876	145.389	175.215
366	CA	monterey	2006-07	184	FLuAll_Model1	110.916	14.2382	ICD_HS_ED_Rate	402104	73.3434	3.54094	66.4032	80.2836
367	CA	monterey	2007-08	346	FLuAll_Model1	212.83	27.1659	ICD_HS_ED_Rate	404199	138.256	6.72091	125.083	151.429
368	CA	monterey	2008-09	211	FLuAll_Model1	140.577	17.9449	ICD_HS_ED_Rate	408142	86.1407	4.39672	77.5231	94.7583
369	CA	monterey	2010-11	775	FLuAll_Model1	499.107	63.5843	ICD_HS_ED_Rate	418866	304.18	15.1801	274.427	333.933
370	CA	monterey	2011-12	386	FLuAll_Model1	237.334	30.2809	ICD_HS_ED_Rate	423524	147.178	7.14977	133.165	161.192
371	CA	monterey	2012-13	1422	FLuAll_Model1	1095.86	137.5	ICD_HS_ED_Rate	427158	589.445	32.1895	526.354	652.537
372	CA	monterey	2013-14	973	FLuAll_Model1	637.806	78.1407	ICD_HS_ED_Rate	429758	374.816	18.1825	339.179	410.454
373	CA	monterey	2014-15	1662	FLuAll_Model1	1287.58	160.252	ICD_HS_ED_Rate	432490	682	37.0532	609.376	754.624
374	CA	monterey	2015-16	1774	FLuAll_Model1	1247.88	149.66	ICD_HS_ED_Rate	435964	693.148	34.3285	625.864	760.432
375	CA	monterey	2016-17	2288	FLuAll_Model1	1617.45	194.77	ICD_HS_ED_Rate	438484	890.672	44.4189	803.611	977.733
376	CA	monterey	2017-18	3727	FLuAll_Model1	843.531	95.0526	ICD_HS_ED_Rate	439140	1040.79	21.6452	998.368	1083.22
377	CA	monterey	2018-19	3470	NA	NA	NA	NA	439658	789.25	0	789.25	789.25
378	CA	monterey	2019-20	854	NA	NA	NA	NA	439215	194.438	0	194.438	194.438
379	CA	napa	2005-06	49	FLuAll_Model1	5.03392	3.74642	ICD_HS_ED_Rate	130910	41.2755	2.86182	35.6663	46.8846
380	CA	napa	2006-07	32	FLuAll_Model1	3.38028	2.5169	ICD_HS_ED_Rate	132012	26.8009	1.90657	23.064	30.5378
381	CA	napa	2007-08	134	FLuAll_Model1	14.7549	10.9572	ICD_HS_ED_Rate	133338	111.562	8.21758	95.4558	127.669
382	CA	napa	2008-09	41	FLuAll_Model1	3.7988	2.82464	ICD_HS_ED_Rate	134686	33.2615	2.09719	29.151	37.372
383	CA	napa	2010-11	150	FLuAll_Model1	20.9283	15.506	ICD_HS_ED_Rate	137324	124.47	11.2915	102.339	146.602
384	CA	napa	2011-12	82	FLuAll_Model1	10.2181	7.59055	ICD_HS_ED_Rate	138360	66.651	5.48611	55.8983	77.4038
385	CA	napa	2012-13	294	FLuAll_Model1	40.9928	30.4092	ICD_HS_ED_Rate	139445	240.233	21.8073	197.491	282.975
386	CA	napa	2013-14	273	FLuAll_Model1	36.6563	27.2703	ICD_HS_ED_Rate	140511	220.379	19.408	182.339	258.418
387	CA	napa	2014-15	243	FLuAll_Model1	43.1042	31.9002	ICD_HS_ED_Rate	141294	202.488	22.5771	158.237	246.739
388	CA	napa	2015-16	214	FLuAll_Model1	30.9996	23.0031	ICD_HS_ED_Rate	141668	172.94	16.2374	141.115	204.765
389	CA	napa	2016-17	488	FLuAll_Model1	73.2583	54.3897	ICD_HS_ED_Rate	141316	397.164	38.4878	321.728	472.6
390	CA	napa	2017-18	861	FLuAll_Model1	27.0631	19.7269	ICD_HS_ED_Rate	140390	632.571	14.0515	605.03	660.112
391	CA	napa	2018-19	574	NA	NA	NA	NA	139476	411.542	0	411.542	411.542
392	CA	napa	2019-20	183	NA	NA	NA	NA	138278	132.342	0	132.342	132.342
393	CA	nevada	2005-06	15	FLuAll_Model1	-0.263815	1.76674	ICD_HS_ED_Rate	97399.5	15.1296	1.81391	11.5744	18.6849
394	CA	nevada	2006-07	8	FLuAll_Model1	-0.157105	1.05204	ICD_HS_ED_Rate	97671.5	8.02987	1.07712	5.91871	10.141
395	CA	nevada	2007-08	40	FLuAll_Model1	-0.831426	5.56593	ICD_HS_ED_Rate	97997	39.9692	5.67969	28.837	51.1014
396	CA	nevada	2008-09	10	FLuAll_Model1	-0.188201	1.26043	ICD_HS_ED_Rate	98395.5	9.9718	1.28098	7.46108	12.4825
397	CA	nevada	2010-11	53	FLuAll_Model1	-1.06823	7.15316	ICD_HS_ED_Rate	98911	52.5035	7.23192	38.329	66.6781
398	CA	nevada	2011-12	20	FLuAll_Model1	-0.351708	2.35535	ICD_HS_ED_Rate	98863	19.8743	2.38243	15.2047	24.5438
399	CA	nevada	2012-13	100	FLuAll_Model1	-2.18331	14.6287	ICD_HS_ED_Rate	98777	99.0278	14.8099	70.0005	128.055
400	CA	nevada	2013-14	226	FLuAll_Model1	-4.44445	29.7412	ICD_HS_ED_Rate	99268.5	223.188	29.9603	164.466	281.91
401	CA	nevada	2014-15	135	FLuAll_Model1	-3.0677	20.5552	ICD_HS_ED_Rate	99881	132.089	20.5796	91.7534	172.426
402	CA	nevada	2015-16	113	FLuAll_Model1	-2.57846	17.2657	ICD_HS_ED_Rate	100316	110.074	17.2114	76.3399	143.809
403	CA	nevada	2016-17	223	FLuAll_Model1	-5.42455	36.3343	ICD_HS_ED_Rate	100942	215.545	35.9952	144.994	286.096
404	CA	nevada	2017-18	334	FLuAll_Model1	-2.86445	19.2287	ICD_HS_ED_Rate	101460	326.371	18.952	289.225	363.517
405	CA	nevada	2018-19	200	NA	NA	NA	NA	101818	196.428	0	196.428	196.428
406	CA	nevada	2019-20	131	NA	NA	NA	NA	102138	128.258	0	128.258	128.258
407	CA	orange	2005-06	1338	FLuAll_Model1	1094.72	127.512	ICD_HS_ED_Rate	2936158	82.854	4.34281	74.3421	91.3659
408	CA	orange	2006-07	706	FLuAll_Model1	566.884	59.6798	ICD_HS_ED_Rate	2931945	43.4143	2.0355	39.4247	47.4039
409	CA	orange	2007-08	1738	FLuAll_Model1	1638.86	173.231	ICD_HS_ED_Rate	2944611	114.679	5.88297	103.149	126.21
410	CA	orange	2008-09	667	FLuAll_Model1	536.046	56.3143	ICD_HS_ED_Rate	2972385	40.4741	1.89458	36.7607	44.1875
411	CA	orange	2010-11	2090	FLuAll_Model1	1951.71	202.007	ICD_HS_ED_Rate	3034665	133.185	6.65665	120.138	146.232
412	CA	orange	2011-12	1132	FLuAll_Model1	947.35	99.0026	ICD_HS_ED_Rate	3067515	67.7861	3.22745	61.4603	74.1119
413	CA	orange	2012-13	4104	FLuAll_Model1	4168.98	415.474	ICD_HS_ED_Rate	3.09662e+06	267.162	13.417	240.864	293.459
414	CA	orange	2013-14	2623	FLuAll_Model1	2476.33	254.374	ICD_HS_ED_Rate	3.1221e+06	163.33	8.14754	147.361	179.3
415	CA	orange	2014-15	5260	FLuAll_Model1	5474.76	543.478	ICD_HS_ED_Rate	3.14546e+06	341.278	17.2782	307.413	375.143
416	CA	orange	2015-16	5360	FLuAll_Model1	5575.41	564.286	ICD_HS_ED_Rate	3165835	345.42	17.8242	310.484	380.355
417	CA	orange	2016-17	4739	FLuAll_Model1	4925.01	503.217	ICD_HS_ED_Rate	3179973	303.902	15.8246	272.886	334.918
418	CA	orange	2017-18	12825	FLuAll_Model1	3591.97	325.307	ICD_HS_ED_Rate	3.18714e+06	515.1	10.2069	495.095	535.106
419	CA	orange	2018-19	8730	NA	NA	NA	NA	3.18708e+06	273.919	0	273.919	273.919
420	CA	orange	2019-20	2987	NA	NA	NA	NA	3.18552e+06	93.768	0	93.768	93.768
421	CA	placer	2005-06	51	FLuAll_Model1	8.11295	3.76694	ICD_HS_ED_Rate	317348	18.6272	1.18701	16.3006	20.9537
422	CA	placer	2006-07	53	FLuAll_Model1	9.72631	4.48308	ICD_HS_ED_Rate	325478	19.272	1.37738	16.5724	21.9717
423	CA	placer	2007-08	139	FLuAll_Model1	30.3859	14.0155	ICD_HS_ED_Rate	333296	50.8215	4.20513	42.5795	59.0636
424	CA	placer	2008-09	49	FLuAll_Model1	11.674	5.37955	ICD_HS_ED_Rate	340689	17.8092	1.57902	14.7143	20.9041
425	CA	placer	2010-11	144	FLuAll_Model1	38.4612	17.6781	ICD_HS_ED_Rate	353346	51.6381	5.00306	41.8321	61.4441
426	CA	placer	2011-12	67	FLuAll_Model1	17.5564	8.09358	ICD_HS_ED_Rate	358750	23.5697	2.25605	19.1479	27.9916
427	CA	placer	2012-13	320	FLuAll_Model1	90.8721	41.7144	ICD_HS_ED_Rate	363560	113.014	11.4739	90.5248	135.502
428	CA	placer	2013-14	382	FLuAll_Model1	106.268	48.6303	ICD_HS_ED_Rate	368285	132.579	13.2045	106.698	158.46
429	CA	placer	2014-15	358	FLuAll_Model1	119.272	54.6556	ICD_HS_ED_Rate	372252	128.212	14.6824	99.4345	156.99
430	CA	placer	2015-16	331	FLuAll_Model1	94.8099	43.3935	ICD_HS_ED_Rate	377399	112.828	11.4981	90.2913	135.364
431	CA	placer	2016-17	734	FLuAll_Model1	217.589	98.6713	ICD_HS_ED_Rate	383859	247.901	25.7051	197.519	298.283
432	CA	placer	2017-18	1556	FLuAll_Model1	101.312	45.1865	ICD_HS_ED_Rate	390954	423.915	11.558	401.261	446.568
433	CA	placer	2018-19	1085	NA	NA	NA	NA	398022	272.598	0	272.598	272.598
434	CA	placer	2019-20	337	NA	NA	NA	NA	403568	83.505	0	83.505	83.505
435	CA	plumas	2005-06	9	FLuAll_Model1	-1.45612	1.07985	ICD_HS_ED_Rate	20886	36.1193	5.1702	25.9857	46.2529
436	CA	plumas	2006-07	16	FLuAll_Model1	-2.47718	1.82658	ICD_HS_ED_Rate	20714.5	65.2819	8.8179	47.9988	82.565
437	CA	plumas	2007-08	88	FLuAll_Model1	-15.9229	11.6854	ICD_HS_ED_Rate	20538.5	350.936	56.8951	239.422	462.451
438	CA	plumas	2008-09	4	FLuAll_Model1	-0.65967	0.491237	ICD_HS_ED_Rate	20289.5	16.4633	2.42114	11.7179	21.2088
439	CA	plumas	2010-11	26	FLuAll_Model1	-4.3456	3.22261	ICD_HS_ED_Rate	19804.5	109.341	16.2721	77.4474	141.234
440	CA	plumas	2011-12	14	FLuAll_Model1	-2.06505	1.5323	ICD_HS_ED_Rate	19615	60.846	7.8119	45.5347	76.1573
441	CA	plumas	2012-13	60	FLuAll_Model1	-8.96193	6.66276	ICD_HS_ED_Rate	19295	264.514	34.531	196.834	332.195
442	CA	plumas	2013-14	37	FLuAll_Model1	-5.15473	3.83528	ICD_HS_ED_Rate	18998.5	167.62	20.1873	128.053	207.187
443	CA	plumas	2014-15	77	FLuAll_Model1	-13.375	10.0393	ICD_HS_ED_Rate	18890	336.819	53.1462	232.652	440.985
444	CA	plumas	2015-16	27	FLuAll_Model1	-5.13379	3.80186	ICD_HS_ED_Rate	19041.5	114.834	19.9662	75.7007	153.968
445	CA	plumas	2016-17	19	FLuAll_Model1	-3.10639	2.3083	ICD_HS_ED_Rate	19213.5	82.721	12.014	59.1737	106.268
446	CA	plumas	2017-18	102	FLuAll_Model1	-2.31749	1.76112	ICD_HS_ED_Rate	19369.5	514.636	9.09224	496.816	532.457
447	CA	plumas	2018-19	60	NA	NA	NA	NA	19652	305.312	0	305.312	305.312
448	CA	plumas	2019-20	40	NA	NA	NA	NA	19776.5	202.26	0	202.26	202.26
449	CA	riverside	2005-06	795	FLuAll_Model1	1314.89	131.129	ICD_HS_ED_Rate	1.97208e+06	106.988	6.64927	93.9556	120.021
450	CA	riverside	2006-07	553	FLuAll_Model1	972.059	89.1381	ICD_HS_ED_Rate	2.04378e+06	74.6196	4.36144	66.0712	83.1681
451	CA	riverside	2007-08	938	FLuAll_Model1	1964.01	179.953	ICD_HS_ED_Rate	2.09245e+06	138.69	8.60014	121.833	155.546
452	CA	riverside	2008-09	439	FLuAll_Model1	834.418	76.5434	ICD_HS_ED_Rate	2.12822e+06	59.8349	3.5966	52.7856	66.8843
453	CA	riverside	2010-11	987	FLuAll_Model1	2337.23	212.795	ICD_HS_ED_Rate	2213344	150.19	9.6142	131.347	169.034
454	CA	riverside	2011-12	725	FLuAll_Model1	1520.71	138.573	ICD_HS_ED_Rate	2236843	100.397	6.19502	88.2544	112.539
455	CA	riverside	2012-13	1998	FLuAll_Model1	4911.96	434.147	ICD_HS_ED_Rate	2256636	306.206	19.2387	268.499	343.914
456	CA	riverside	2013-14	1702	FLuAll_Model1	3745.35	327.981	ICD_HS_ED_Rate	2277385	239.193	14.4017	210.966	267.421
457	CA	riverside	2014-15	2560	FLuAll_Model1	6560.3	567.576	ICD_HS_ED_Rate	2299932	396.546	24.678	348.178	444.915
458	CA	riverside	2015-16	2737	FLuAll_Model1	7011.06	614.882	ICD_HS_ED_Rate	2324518	419.359	26.452	367.513	471.204
459	CA	riverside	2016-17	2491	FLuAll_Model1	6153.57	549.287	ICD_HS_ED_Rate	2.35168e+06	367.592	23.3573	321.812	413.372
460	CA	riverside	2017-18	8105	FLuAll_Model1	5982.04	419.632	ICD_HS_ED_Rate	2376953	592.651	17.6542	558.049	627.253
461	CA	riverside	2018-19	6351	NA	NA	NA	NA	2.39607e+06	265.059	0	265.059	265.059
462	CA	riverside	2019-20	3286	NA	NA	NA	NA	2.41328e+06	136.163	0	136.163	136.163
463	CA	sacramento	2005-06	260	FLuAll_Model1	166.513	16.6909	ICD_HS_ED_Rate	1.36519e+06	31.242	1.2226	28.8457	33.6383
464	CA	sacramento	2006-07	240	FLuAll_Model1	180.993	18.0594	ICD_HS_ED_Rate	1375362	30.6096	1.31307	28.036	33.1833
465	CA	sacramento	2007-08	592	FLuAll_Model1	504.329	50.4952	ICD_HS_ED_Rate	1.3878e+06	78.9976	3.63851	71.8661	86.1291
466	CA	sacramento	2008-09	326	FLuAll_Model1	288.265	28.8261	ICD_HS_ED_Rate	1.40152e+06	43.8285	2.05678	39.7972	47.8598
467	CA	sacramento	2010-11	873	FLuAll_Model1	969.216	95.3017	ICD_HS_ED_Rate	1.42947e+06	128.874	6.66693	115.807	141.941
468	CA	sacramento	2011-12	756	FLuAll_Model1	833.47	82.0369	ICD_HS_ED_Rate	1.44368e+06	110.098	5.68248	98.9607	121.236
469	CA	sacramento	2012-13	1787	FLuAll_Model1	2171.74	210.379	ICD_HS_ED_Rate	1.45797e+06	271.524	14.4296	243.242	299.806
470	CA	sacramento	2013-14	2612	FLuAll_Model1	3309.52	314.249	ICD_HS_ED_Rate	1.47552e+06	401.317	21.2975	359.574	443.06
471	CA	sacramento	2014-15	2797	FLuAll_Model1	4480.77	421.42	ICD_HS_ED_Rate	1496249	486.401	28.1651	431.198	541.605
472	CA	sacramento	2015-16	2019	FLuAll_Model1	2586.56	252.043	ICD_HS_ED_Rate	1517197	303.557	16.6124	270.997	336.117
473	CA	sacramento	2016-17	4078	FLuAll_Model1	5306.03	521.576	ICD_HS_ED_Rate	1537096	610.504	33.9326	543.996	677.012
474	CA	sacramento	2017-18	7769	FLuAll_Model1	2035.95	185.954	ICD_HS_ED_Rate	1.55386e+06	631.007	11.9673	607.551	654.463
475	CA	sacramento	2018-19	6984	NA	NA	NA	NA	1.56847e+06	445.273	0	445.273	445.273
476	CA	sacramento	2019-20	2516	NA	NA	NA	NA	1581211	159.119	0	159.119	159.119
477	CA	sanbenito	2005-06	13	FLuAll_Model1	-0.224318	0.990382	ICD_HS_ED_Rate	54385.5	23.491	1.82104	19.9217	27.0602
478	CA	sanbenito	2006-07	19	FLuAll_Model1	-0.364463	1.61005	ICD_HS_ED_Rate	54098	34.4477	2.97617	28.6144	40.281
479	CA	sanbenito	2007-08	48	FLuAll_Model1	-1.11474	4.92636	ICD_HS_ED_Rate	54169.5	86.5529	9.09434	68.728	104.378
480	CA	sanbenito	2008-09	24	FLuAll_Model1	-0.525772	2.3225	ICD_HS_ED_Rate	54351.5	43.1897	4.2731	34.8144	51.5649
481	CA	sanbenito	2010-11	38	FLuAll_Model1	-0.770219	3.40169	ICD_HS_ED_Rate	55838.5	66.674	6.09202	54.7337	78.6144
482	CA	sanbenito	2011-12	34	FLuAll_Model1	-0.64162	2.83387	ICD_HS_ED_Rate	56464	59.079	5.01889	49.242	68.9161
483	CA	sanbenito	2012-13	130	FLuAll_Model1	-3.06599	13.5465	ICD_HS_ED_Rate	57121	222.22	23.7154	175.737	268.702
484	CA	sanbenito	2013-14	152	FLuAll_Model1	-3.98975	17.6388	ICD_HS_ED_Rate	57772.5	256.195	30.5314	196.353	316.037
485	CA	sanbenito	2014-15	209	FLuAll_Model1	-5.38754	23.8452	ICD_HS_ED_Rate	58328	349.082	40.8812	268.955	429.209
486	CA	sanbenito	2015-16	91	FLuAll_Model1	-2.43844	10.7663	ICD_HS_ED_Rate	59069.5	149.928	18.2265	114.204	185.652
487	CA	sanbenito	2016-17	231	FLuAll_Model1	-6.57342	29.0606	ICD_HS_ED_Rate	60033	373.839	48.4077	278.96	468.718
488	CA	sanbenito	2017-18	504	FLuAll_Model1	-3.1891	14.1921	ICD_HS_ED_Rate	61132.5	819.222	23.2154	773.72	864.724
489	CA	sanbenito	2018-19	436	NA	NA	NA	NA	62483	697.79	0	697.79	697.79
490	CA	sanbenito	2019-20	114	NA	NA	NA	NA	63862.5	178.509	0	178.509	178.509
491	CA	sanbernardino	2005-06	822	FLuAll_Model1	1576.58	159.496	ICD_HS_ED_Rate	1959032	122.437	8.1416	106.48	138.395
492	CA	sanbernardino	2006-07	508	FLuAll_Model1	970.15	86.6365	ICD_HS_ED_Rate	1.98315e+06	74.5354	4.36863	65.9729	83.098
493	CA	sanbernardino	2007-08	936	FLuAll_Model1	2129.45	189.024	ICD_HS_ED_Rate	1997948	153.43	9.4609	134.887	171.973
494	CA	sanbernardino	2008-09	473	FLuAll_Model1	958.765	85.7742	ICD_HS_ED_Rate	2.00885e+06	71.2729	4.26982	62.9041	79.6418
495	CA	sanbernardino	2010-11	1260	FLuAll_Model1	3219.76	282.579	ICD_HS_ED_Rate	2050521	218.47	13.7808	191.459	245.48
496	CA	sanbernardino	2011-12	779	FLuAll_Model1	1745.23	154.661	ICD_HS_ED_Rate	2066105	122.174	7.48564	107.502	136.845
497	CA	sanbernardino	2012-13	2387	FLuAll_Model1	6296.17	538.249	ICD_HS_ED_Rate	2.0762e+06	418.224	25.9247	367.412	469.036
498	CA	sanbernardino	2013-14	1894	FLuAll_Model1	4620.05	398	ICD_HS_ED_Rate	2.08816e+06	311.951	19.0598	274.594	349.308
499	CA	sanbernardino	2014-15	3287	FLuAll_Model1	9166.7	777.021	ICD_HS_ED_Rate	2.10356e+06	592.029	36.9384	519.63	664.429
500	CA	sanbernardino	2015-16	2630	FLuAll_Model1	7371.32	629.435	ICD_HS_ED_Rate	2119005	471.982	29.7043	413.762	530.203
501	CA	sanbernardino	2016-17	2471	FLuAll_Model1	6693.31	578.493	ICD_HS_ED_Rate	2136048	429.031	27.0824	375.95	482.113
502	CA	sanbernardino	2017-18	7508	FLuAll_Model1	5057.45	377.489	ICD_HS_ED_Rate	2152763	583.689	17.5351	549.321	618.058
503	CA	sanbernardino	2018-19	5855	NA	NA	NA	NA	2165789	270.34	0	270.34	270.34
504	CA	sanbernardino	2019-20	3058	NA	NA	NA	NA	2.17727e+06	140.451	0	140.451	140.451
505	CA	sandiego	2005-06	1278	FLuAll_Model1	557.128	69.6842	ICD_HS_ED_Rate	2942832	62.3593	2.36793	57.7181	67.0004
506	CA	sandiego	2006-07	601	FLuAll_Model1	274.347	33.4458	ICD_HS_ED_Rate	2.96152e+06	29.5574	1.12935	27.3439	31.7709
507	CA	sandiego	2007-08	1497	FLuAll_Model1	800.596	97.3925	ICD_HS_ED_Rate	2998929	76.6139	3.24758	70.2486	82.9791
508	CA	sandiego	2008-09	647	FLuAll_Model1	292.371	35.5989	ICD_HS_ED_Rate	3.04166e+06	30.8835	1.17038	28.5896	33.1774
509	CA	sandiego	2010-11	2809	FLuAll_Model1	1553.45	187.595	ICD_HS_ED_Rate	3118042	139.91	6.01644	128.118	151.702
510	CA	sandiego	2011-12	1436	FLuAll_Model1	730.365	88.4985	ICD_HS_ED_Rate	3.15065e+06	68.7593	2.8089	63.2538	74.2647
511	CA	sandiego	2012-13	6041	FLuAll_Model1	3718.07	432.315	ICD_HS_ED_Rate	3.18386e+06	306.517	13.5784	279.903	333.131
512	CA	sandiego	2013-14	4578	FLuAll_Model1	2543.01	304.633	ICD_HS_ED_Rate	3217303	221.335	9.46857	202.776	239.893
513	CA	sandiego	2014-15	7647	FLuAll_Model1	4739	553.762	ICD_HS_ED_Rate	3248479	381.286	17.0468	347.874	414.698
514	CA	sandiego	2015-16	6386	FLuAll_Model1	3952.32	466.74	ICD_HS_ED_Rate	3.27262e+06	315.903	14.262	287.95	343.856
515	CA	sandiego	2016-17	5789	FLuAll_Model1	3460.58	413.672	ICD_HS_ED_Rate	3287970	281.316	12.5814	256.656	305.975
516	CA	sandiego	2017-18	18724	FLuAll_Model1	4155.47	431.199	ICD_HS_ED_Rate	3.2977e+06	693.802	13.0758	668.173	719.43
517	CA	sandiego	2018-19	9139	NA	NA	NA	NA	3299755	276.96	0	276.96	276.96
518	CA	sandiego	2019-20	3482	NA	NA	NA	NA	3296527	105.626	0	105.626	105.626
519	CA	sanfrancisco	2005-06	415	FLuAll_Model1	157.334	29.0215	ICD_HS_ED_Rate	765833	74.7335	3.78953	67.306	82.161
520	CA	sanfrancisco	2006-07	282	FLuAll_Model1	109.823	20.2246	ICD_HS_ED_Rate	773662	50.6452	2.61414	45.5215	55.7689
521	CA	sanfrancisco	2007-08	565	FLuAll_Model1	252.002	46.0424	ICD_HS_ED_Rate	784912	104.088	5.86593	92.5911	115.586
522	CA	sanfrancisco	2008-09	214	FLuAll_Model1	90.2457	16.5549	ICD_HS_ED_Rate	796537	38.1961	2.07836	34.1225	42.2696
523	CA	sanfrancisco	2010-11	575	FLuAll_Model1	291.923	53.3472	ICD_HS_ED_Rate	810851	106.915	6.57916	94.0201	119.81
524	CA	sanfrancisco	2011-12	397	FLuAll_Model1	179.107	32.717	ICD_HS_ED_Rate	822952	70.0049	3.97556	62.2128	77.797
525	CA	sanfrancisco	2012-13	1038	FLuAll_Model1	531.307	96.0296	ICD_HS_ED_Rate	835324	187.868	11.4961	165.336	210.401
526	CA	sanfrancisco	2013-14	889	FLuAll_Model1	435.068	79.0404	ICD_HS_ED_Rate	846647	156.39	9.3357	138.092	174.688
527	CA	sanfrancisco	2014-15	1573	FLuAll_Model1	865.924	153.732	ICD_HS_ED_Rate	858767	284.003	17.9015	248.916	319.09
528	CA	sanfrancisco	2015-16	815	FLuAll_Model1	424.24	77.3045	ICD_HS_ED_Rate	869322	142.552	8.89251	125.123	159.982
529	CA	sanfrancisco	2016-17	1680	FLuAll_Model1	965.248	172.015	ICD_HS_ED_Rate	876749	301.711	19.6197	263.256	340.166
530	CA	sanfrancisco	2017-18	2807	FLuAll_Model1	303.728	53.6076	ICD_HS_ED_Rate	881230	352.998	6.08328	341.075	364.922
531	CA	sanfrancisco	2018-19	1617	NA	NA	NA	NA	882236	183.284	0	183.284	183.284
532	CA	sanfrancisco	2019-20	667	NA	NA	NA	NA	876182	76.1257	0	76.1257	76.1257
533	CA	sanjoaquin	2005-06	238	FLuAll_Model1	128.287	21.3126	ICD_HS_ED_Rate	659898	55.5066	3.22968	49.1765	61.8368
534	CA	sanjoaquin	2006-07	152	FLuAll_Model1	80.232	13.1888	ICD_HS_ED_Rate	665446	34.8987	1.98195	31.0141	38.7833
535	CA	sanjoaquin	2007-08	311	FLuAll_Model1	204.007	33.6603	ICD_HS_ED_Rate	669886	76.8799	5.02478	67.0313	86.7284
536	CA	sanjoaquin	2008-09	194	FLuAll_Model1	121.405	19.9388	ICD_HS_ED_Rate	674714	46.7465	2.95515	40.9544	52.5386
537	CA	sanjoaquin	2010-11	522	FLuAll_Model1	412.581	67.2935	ICD_HS_ED_Rate	691515	135.15	9.73131	116.076	154.223
538	CA	sanjoaquin	2011-12	396	FLuAll_Model1	303.386	49.5345	ICD_HS_ED_Rate	698824	100.08	7.08827	86.1875	113.973
539	CA	sanjoaquin	2012-13	821	FLuAll_Model1	768.709	123.994	ICD_HS_ED_Rate	703750	225.891	17.6191	191.358	260.425
540	CA	sanjoaquin	2013-14	1011	FLuAll_Model1	972.122	156.381	ICD_HS_ED_Rate	710822	278.99	22.0001	235.87	322.11
541	CA	sanjoaquin	2014-15	1196	FLuAll_Model1	1360.25	217.337	ICD_HS_ED_Rate	722068	354.018	30.0993	295.023	413.012
542	CA	sanjoaquin	2015-16	929	FLuAll_Model1	887.063	144.567	ICD_HS_ED_Rate	733983	247.426	19.6963	208.821	286.03
543	CA	sanjoaquin	2016-17	1837	FLuAll_Model1	1975.31	309.088	ICD_HS_ED_Rate	745886	511.111	41.4391	429.89	592.332
544	CA	sanjoaquin	2017-18	3960	FLuAll_Model1	811.975	121.387	ICD_HS_ED_Rate	757104	630.294	16.0331	598.869	661.718
545	CA	sanjoaquin	2018-19	4122	NA	NA	NA	NA	767560	537.027	0	537.027	537.027
546	CA	sanjoaquin	2019-20	1532	NA	NA	NA	NA	776638	197.26	0	197.26	197.26
547	CA	sanluisobispo	2005-06	261	FLuAll_Model1	73.6897	28.6281	ICD_HS_ED_Rate	259556	128.947	11.0296	107.329	150.565
548	CA	sanluisobispo	2006-07	147	FLuAll_Model1	43.5368	17.0185	ICD_HS_ED_Rate	261634	72.8257	6.50472	60.0765	85.5749
549	CA	sanluisobispo	2007-08	362	FLuAll_Model1	123.253	48.2723	ICD_HS_ED_Rate	264564	183.416	18.246	147.654	219.178
550	CA	sanluisobispo	2008-09	80	FLuAll_Model1	24.3387	9.52123	ICD_HS_ED_Rate	267252	39.0414	3.56265	32.0586	46.0242
551	CA	sanluisobispo	2010-11	137	FLuAll_Model1	40.4443	15.7825	ICD_HS_ED_Rate	270440	65.6133	5.83586	54.175	77.0516
552	CA	sanluisobispo	2011-12	105	FLuAll_Model1	28.243	11.0329	ICD_HS_ED_Rate	272634	48.8724	4.04678	40.9407	56.8041
553	CA	sanluisobispo	2012-13	370	FLuAll_Model1	119.251	46.2591	ICD_HS_ED_Rate	274968	177.93	16.8234	144.956	210.904
554	CA	sanluisobispo	2013-14	222	FLuAll_Model1	69.0441	27.0962	ICD_HS_ED_Rate	277004	105.068	9.78187	85.8959	124.241
555	CA	sanluisobispo	2014-15	398	FLuAll_Model1	147.804	57.3531	ICD_HS_ED_Rate	279215	195.478	20.5408	155.218	235.738
556	CA	sanluisobispo	2015-16	216	FLuAll_Model1	84.2864	32.7922	ICD_HS_ED_Rate	281009	106.86	11.6694	83.9879	129.732
557	CA	sanluisobispo	2016-17	479	FLuAll_Model1	177.991	68.5969	ICD_HS_ED_Rate	282120	232.876	24.3148	185.219	280.533
558	CA	sanluisobispo	2017-18	1259	FLuAll_Model1	188.472	67.1156	ICD_HS_ED_Rate	282761	511.907	23.7358	465.384	558.429
559	CA	sanluisobispo	2018-19	569	NA	NA	NA	NA	282879	201.146	0	201.146	201.146
560	CA	sanluisobispo	2019-20	134	NA	NA	NA	NA	282246	47.4764	0	47.4764	47.4764
561	CA	sanmateo	2005-06	234	FLuAll_Model1	112.273	18.8825	ICD_HS_ED_Rate	690127	50.1752	2.73609	44.8125	55.5379
562	CA	sanmateo	2006-07	173	FLuAll_Model1	82.7165	13.786	ICD_HS_ED_Rate	692012	36.9526	1.99216	33.048	40.8572
563	CA	sanmateo	2007-08	331	FLuAll_Model1	168.202	27.9639	ICD_HS_ED_Rate	698840	71.433	4.00148	63.5901	79.2759
564	CA	sanmateo	2008-09	173	FLuAll_Model1	73.5026	12.2625	ICD_HS_ED_Rate	708724	34.7812	1.73022	31.39	38.1724
565	CA	sanmateo	2010-11	583	FLuAll_Model1	329.428	54.3624	ICD_HS_ED_Rate	724764	125.893	7.50072	111.192	140.595
566	CA	sanmateo	2011-12	489	FLuAll_Model1	258.132	42.8118	ICD_HS_ED_Rate	735058	101.643	5.82428	90.227	113.058
567	CA	sanmateo	2012-13	1045	FLuAll_Model1	659.808	108.11	ICD_HS_ED_Rate	745556	228.663	14.5006	200.242	257.084
568	CA	sanmateo	2013-14	985	FLuAll_Model1	615.372	101.592	ICD_HS_ED_Rate	754901	211.998	13.4576	185.621	238.375
569	CA	sanmateo	2014-15	1690	FLuAll_Model1	1179.69	186.965	ICD_HS_ED_Rate	763446	375.886	24.4896	327.887	423.886
570	CA	sanmateo	2015-16	790	FLuAll_Model1	468.782	77.1373	ICD_HS_ED_Rate	768954	163.701	10.0315	144.039	183.362
571	CA	sanmateo	2016-17	1551	FLuAll_Model1	900.078	146.561	ICD_HS_ED_Rate	770894	317.953	19.0118	280.69	355.216
572	CA	sanmateo	2017-18	3774	FLuAll_Model1	541.902	83.3547	ICD_HS_ED_Rate	771476	559.435	10.8046	538.258	580.612
573	CA	sanmateo	2018-19	2440	NA	NA	NA	NA	769894	316.927	0	316.927	316.927
574	CA	sanmateo	2019-20	907	NA	NA	NA	NA	765390	118.502	0	118.502	118.502
575	CA	santabarbara	2005-06	191	FLuAll_Model1	67.133	20.2471	ICD_HS_ED_Rate	408082	63.2552	4.96154	53.5306	72.9798
576	CA	santabarbara	2006-07	78	FLuAll_Model1	27.9982	8.21946	ICD_HS_ED_Rate	409664	25.8744	2.00639	21.9419	29.8069
577	CA	santabarbara	2007-08	163	FLuAll_Model1	62.505	18.2919	ICD_HS_ED_Rate	413551	54.5289	4.42313	45.8596	63.1983
578	CA	santabarbara	2008-09	51	FLuAll_Model1	18.6604	5.48801	ICD_HS_ED_Rate	418108	16.6609	1.31258	14.0882	19.2336
579	CA	santabarbara	2010-11	250	FLuAll_Model1	90.4174	26.403	ICD_HS_ED_Rate	425043	80.0901	6.21184	67.9149	92.2653
580	CA	santabarbara	2011-12	176	FLuAll_Model1	62.4079	18.2613	ICD_HS_ED_Rate	428072	55.6933	4.26593	47.3321	64.0546
581	CA	santabarbara	2012-13	780	FLuAll_Model1	409.297	118.475	ICD_HS_ED_Rate	432944	274.7	27.3649	221.064	328.335
582	CA	santabarbara	2013-14	362	FLuAll_Model1	151.546	43.9244	ICD_HS_ED_Rate	437878	117.281	10.0312	97.6195	136.942
583	CA	santabarbara	2014-15	844	FLuAll_Model1	461.184	132.52	ICD_HS_ED_Rate	441938	295.332	29.9861	236.559	354.105
584	CA	santabarbara	2015-16	727	FLuAll_Model1	403.278	115.869	ICD_HS_ED_Rate	444822	254.097	26.0483	203.042	305.151
585	CA	santabarbara	2016-17	836	FLuAll_Model1	439.422	126.778	ICD_HS_ED_Rate	446578	285.599	28.3887	229.957	341.241
586	CA	santabarbara	2017-18	2357	FLuAll_Model1	492.174	131.926	ICD_HS_ED_Rate	447375	636.865	29.489	579.066	694.663
587	CA	santabarbara	2018-19	1287	NA	NA	NA	NA	447884	287.351	0	287.351	287.351
588	CA	santabarbara	2019-20	360	NA	NA	NA	NA	448212	80.3192	0	80.3192	80.3192
589	CA	santaclara	2005-06	401	FLuAll_Model1	164.208	22.3489	ICD_HS_ED_Rate	1.68324e+06	33.5786	1.32774	30.9763	36.181
590	CA	santaclara	2006-07	501	FLuAll_Model1	226.128	30.5302	ICD_HS_ED_Rate	1.70159e+06	42.7322	1.79421	39.2156	46.2489
591	CA	santaclara	2007-08	972	FLuAll_Model1	459.028	61.5306	ICD_HS_ED_Rate	1726495	82.8863	3.5639	75.9011	89.8715
592	CA	santaclara	2008-09	573	FLuAll_Model1	244.446	32.8504	ICD_HS_ED_Rate	1.75305e+06	46.6299	1.8739	42.9571	50.3028
593	CA	santaclara	2010-11	1361	FLuAll_Model1	752.963	100.734	ICD_HS_ED_Rate	1.80062e+06	117.402	5.59443	106.437	128.367
594	CA	santaclara	2011-12	1277	FLuAll_Model1	662.933	88.4008	ICD_HS_ED_Rate	1.8287e+06	106.083	4.83408	96.608	115.558
595	CA	santaclara	2012-13	2649	FLuAll_Model1	1574.37	204.828	ICD_HS_ED_Rate	1.85809e+06	227.297	11.0236	205.691	248.903
596	CA	santaclara	2013-14	2765	FLuAll_Model1	1682.84	223.211	ICD_HS_ED_Rate	1887272	235.676	11.8272	212.495	258.857
597	CA	santaclara	2014-15	3751	FLuAll_Model1	2607.6	332.235	ICD_HS_ED_Rate	1.91448e+06	332.132	17.3538	298.119	366.146
598	CA	santaclara	2015-16	2353	FLuAll_Model1	1339.8	178.139	ICD_HS_ED_Rate	1935272	190.816	9.20485	172.774	208.857
599	CA	santaclara	2016-17	3605	FLuAll_Model1	2157.1	285.162	ICD_HS_ED_Rate	1.94582e+06	296.127	14.6551	267.403	324.851
600	CA	santaclara	2017-18	7545	FLuAll_Model1	1149.17	143.113	ICD_HS_ED_Rate	1.95001e+06	445.853	7.33911	431.468	460.237
601	CA	santaclara	2018-19	5063	NA	NA	NA	NA	1.94737e+06	259.992	0	259.992	259.992
602	CA	santaclara	2019-20	1676	NA	NA	NA	NA	1.93736e+06	86.5095	0	86.5095	86.5095
603	CA	santacruz	2005-06	80	FLuAll_Model1	24.7835	8.65389	ICD_HS_ED_Rate	251496	41.664	3.44096	34.9197	48.4083
604	CA	santacruz	2006-07	44	FLuAll_Model1	14.3962	4.93876	ICD_HS_ED_Rate	252460	23.1309	1.95625	19.2966	26.9651
605	CA	santacruz	2007-08	161	FLuAll_Model1	62.2309	21.4969	ICD_HS_ED_Rate	254912	87.5717	8.43308	71.0429	104.101
606	CA	santacruz	2008-09	54	FLuAll_Model1	20.3713	6.98458	ICD_HS_ED_Rate	258264	28.7966	2.70443	23.4959	34.0972
607	CA	santacruz	2010-11	220	FLuAll_Model1	70.8016	24.1783	ICD_HS_ED_Rate	264094	110.113	9.1552	92.1689	128.057
608	CA	santacruz	2011-12	69	FLuAll_Model1	20.0085	6.85481	ICD_HS_ED_Rate	265739	33.4947	2.57953	28.4388	38.5506
609	CA	santacruz	2012-13	334	FLuAll_Model1	116.722	39.9033	ICD_HS_ED_Rate	267722	168.355	14.9048	139.142	197.568
610	CA	santacruz	2013-14	330	FLuAll_Model1	105.263	35.8872	ICD_HS_ED_Rate	269967	161.228	13.2932	135.174	187.283
611	CA	santacruz	2014-15	542	FLuAll_Model1	163.151	54.7609	ICD_HS_ED_Rate	272298	258.963	20.1107	219.546	298.38
612	CA	santacruz	2015-16	462	FLuAll_Model1	152.793	51.4354	ICD_HS_ED_Rate	274102	224.294	18.7651	187.514	261.074
613	CA	santacruz	2016-17	604	FLuAll_Model1	208.535	70.3647	ICD_HS_ED_Rate	274781	295.703	25.6075	245.512	345.894
614	CA	santacruz	2017-18	1187	FLuAll_Model1	117.012	38.2716	ICD_HS_ED_Rate	274399	475.225	13.9474	447.888	502.562
615	CA	santacruz	2018-19	1076	NA	NA	NA	NA	273395	393.57	0	393.57	393.57
616	CA	santacruz	2019-20	258	NA	NA	NA	NA	271712	94.9533	0	94.9533	94.9533
617	CA	shasta	2005-06	40	FLuAll_Model1	23.172	4.91347	ICD_HS_ED_Rate	175890	35.9155	2.79348	30.4403	41.3907
618	CA	shasta	2006-07	37	FLuAll_Model1	23.9188	5.15922	ICD_HS_ED_Rate	176357	34.5429	2.92544	28.809	40.2767
619	CA	shasta	2007-08	123	FLuAll_Model1	105.056	23.0954	ICD_HS_ED_Rate	176898	128.92	13.0558	103.33	154.509
620	CA	shasta	2008-09	29	FLuAll_Model1	21.1293	4.48543	ICD_HS_ED_Rate	177263	28.2796	2.53038	23.3201	33.2392
621	CA	shasta	2010-11	88	FLuAll_Model1	67.2925	14.1656	ICD_HS_ED_Rate	177630	87.4245	7.97474	71.794	103.055
622	CA	shasta	2011-12	57	FLuAll_Model1	42.0314	8.89351	ICD_HS_ED_Rate	178246	55.5588	4.98946	45.7795	65.3382
623	CA	shasta	2012-13	177	FLuAll_Model1	154.432	32.4457	ICD_HS_ED_Rate	178981	185.177	18.128	149.646	220.708
624	CA	shasta	2013-14	311	FLuAll_Model1	265.1	56.1354	ICD_HS_ED_Rate	179767	320.47	31.2268	259.266	381.675
625	CA	shasta	2014-15	200	FLuAll_Model1	210.035	44.0344	ICD_HS_ED_Rate	180030	227.76	24.4595	179.819	275.7
626	CA	shasta	2015-16	227	FLuAll_Model1	205.078	43.0678	ICD_HS_ED_Rate	180182	239.801	23.9025	192.952	286.65
627	CA	shasta	2016-17	491	FLuAll_Model1	446.369	91.412	ICD_HS_ED_Rate	180966	517.982	50.5135	418.976	616.989
628	CA	shasta	2017-18	810	FLuAll_Model1	122.868	24.9548	ICD_HS_ED_Rate	181786	513.167	13.7275	486.261	540.073
629	CA	shasta	2018-19	584	NA	NA	NA	NA	182197	320.532	0	320.532	320.532
630	CA	shasta	2019-20	79	NA	NA	NA	NA	182153	43.3701	0	43.3701	43.3701
631	CA	sierra	2005-06	0	FLuAll_Model1	0	0	ICD_HS_ED_Rate	3401	0	0	0	0
632	CA	sierra	2006-07	1	FLuAll_Model1	-0.427664	0.145709	ICD_HS_ED_Rate	3398.5	16.8408	4.28745	8.43743	25.2442
633	CA	sierra	2007-08	0	FLuAll_Model1	0	0	ICD_HS_ED_Rate	3346.5	0	0	0	0
634	CA	sierra	2008-09	0	FLuAll_Model1	0	0	ICD_HS_ED_Rate	3284	0	0	0	0
635	CA	sierra	2010-11	0	FLuAll_Model1	0	0	ICD_HS_ED_Rate	3150.5	0	0	0	0
636	CA	sierra	2011-12	0	FLuAll_Model1	0	0	ICD_HS_ED_Rate	3105	0	0	0	0
637	CA	sierra	2012-13	1	FLuAll_Model1	-0.748044	0.234732	ICD_HS_ED_Rate	3113.5	8.09237	7.53918	-6.68442	22.8692
638	CA	sierra	2013-14	5	FLuAll_Model1	-1.88024	0.563793	ICD_HS_ED_Rate	3099	100.67	18.1928	65.0122	136.328
639	CA	sierra	2014-15	1	FLuAll_Model1	-1.03281	0.153604	ICD_HS_ED_Rate	3132.5	-1.04737	4.90356	-10.6583	8.5636
640	CA	sierra	2015-16	0	FLuAll_Model1	0	0	ICD_HS_ED_Rate	3185	0	0	0	0
641	CA	sierra	2016-17	5	FLuAll_Model1	-2.42565	0.592894	ICD_HS_ED_Rate	3221	79.924	18.4071	43.846	116.002
642	CA	sierra	2017-18	4	FLuAll_Model1	-0.0958222	0.042145	ICD_HS_ED_Rate	3230.5	120.854	1.3046	118.297	123.411
643	CA	sierra	2018-19	0	NA	NA	NA	NA	3225.5	0	0	0	0
644	CA	sierra	2019-20	2	NA	NA	NA	NA	3235	61.8238	0	61.8238	61.8238
645	CA	siskiyou	2005-06	11	FLuAll_Model1	1.32286	1.04123	ICD_HS_ED_Rate	44564	27.652	2.33649	23.0725	32.2316
646	CA	siskiyou	2006-07	36	FLuAll_Model1	4.91225	3.84975	ICD_HS_ED_Rate	44476	91.9873	8.6558	75.0219	108.953
647	CA	siskiyou	2007-08	88	FLuAll_Model1	13.2031	10.489	ICD_HS_ED_Rate	44622.5	226.798	23.5061	180.726	272.87
648	CA	siskiyou	2008-09	5	FLuAll_Model1	0.588041	0.46218	ICD_HS_ED_Rate	44784	12.4778	1.03202	10.455	14.5005
649	CA	siskiyou	2010-11	21	FLuAll_Model1	2.84595	2.23246	ICD_HS_ED_Rate	44791	53.2383	4.98416	43.4693	63.0072
650	CA	siskiyou	2011-12	18	FLuAll_Model1	2.40044	1.88656	ICD_HS_ED_Rate	44437.5	45.9082	4.24542	37.5871	54.2292
651	CA	siskiyou	2012-13	63	FLuAll_Model1	10.0797	7.89051	ICD_HS_ED_Rate	43973	166.192	17.944	131.022	201.362
652	CA	siskiyou	2013-14	123	FLuAll_Model1	17.7645	13.9126	ICD_HS_ED_Rate	43681.5	322.252	31.85	259.826	384.678
653	CA	siskiyou	2014-15	71	FLuAll_Model1	12.4781	9.76828	ICD_HS_ED_Rate	43635	191.31	22.3863	147.433	235.187
654	CA	siskiyou	2015-16	50	FLuAll_Model1	8.71987	6.83628	ICD_HS_ED_Rate	43736	134.26	15.6308	103.623	164.896
655	CA	siskiyou	2016-17	220	FLuAll_Model1	31.8646	24.9393	ICD_HS_ED_Rate	43985	572.615	56.6996	461.483	683.746
656	CA	siskiyou	2017-18	228	FLuAll_Model1	8.24469	6.46099	ICD_HS_ED_Rate	44166	534.902	14.6289	506.229	563.574
657	CA	siskiyou	2018-19	330	NA	NA	NA	NA	44259.5	745.603	0	745.603	745.603
658	CA	siskiyou	2019-20	100	NA	NA	NA	NA	44160.5	226.447	0	226.447	226.447
659	CA	solano	2005-06	65	FLuAll_Model1	25.1649	3.43081	ICD_HS_ED_Rate	408292	22.0835	0.840285	20.4365	23.7304
660	CA	solano	2006-07	88	FLuAll_Model1	34.5187	4.6791	ICD_HS_ED_Rate	408322	30.0054	1.14593	27.7593	32.2514
661	CA	solano	2007-08	161	FLuAll_Model1	69.5006	9.3826	ICD_HS_ED_Rate	408608	56.4112	2.29624	51.9106	60.9119
662	CA	solano	2008-09	87	FLuAll_Model1	37.7273	5.11444	ICD_HS_ED_Rate	409631	30.4487	1.24855	28.0015	32.8959
663	CA	solano	2010-11	262	FLuAll_Model1	146.409	19.7163	ICD_HS_ED_Rate	415602	98.2692	4.74403	88.9709	107.568
664	CA	solano	2011-12	239	FLuAll_Model1	146.976	19.8014	ICD_HS_ED_Rate	419080	92.1009	4.72497	82.84	101.362
665	CA	solano	2012-13	586	FLuAll_Model1	414.597	55.8843	ICD_HS_ED_Rate	423356	236.349	13.2003	210.476	262.221
666	CA	solano	2013-14	679	FLuAll_Model1	489.87	65.852	ICD_HS_ED_Rate	428622	272.704	15.3637	242.592	302.817
667	CA	solano	2014-15	909	FLuAll_Model1	823.389	108.854	ICD_HS_ED_Rate	434096	399.08	25.076	349.931	448.229
668	CA	solano	2015-16	741	FLuAll_Model1	551.419	73.3333	ICD_HS_ED_Rate	439632	293.978	16.6806	261.284	326.672
669	CA	solano	2016-17	1688	FLuAll_Model1	1387.98	183.253	ICD_HS_ED_Rate	445328	690.723	41.1501	610.069	771.377
670	CA	solano	2017-18	3370	FLuAll_Model1	625.265	76.8155	ICD_HS_ED_Rate	449480	888.864	17.0899	855.368	922.36
671	CA	solano	2018-19	2053	NA	NA	NA	NA	452012	454.192	0	454.192	454.192
672	CA	solano	2019-20	836	NA	NA	NA	NA	452878	184.597	0	184.597	184.597
673	CA	sonoma	2005-06	186	FLuAll_Model1	101.329	15.16	ICD_HS_ED_Rate	465563	61.7166	3.25627	55.3343	68.0989
674	CA	sonoma	2006-07	101	FLuAll_Model1	55.6685	8.42737	ICD_HS_ED_Rate	466272	33.6002	1.80739	30.0577	37.1427
675	CA	sonoma	2007-08	165	FLuAll_Model1	98.5634	14.7085	ICD_HS_ED_Rate	470224	56.0507	3.12798	49.9198	62.1815
676	CA	sonoma	2008-09	73	FLuAll_Model1	39.8339	5.9333	ICD_HS_ED_Rate	476285	23.6904	1.24575	21.2488	26.1321
677	CA	sonoma	2010-11	241	FLuAll_Model1	155.082	23.0613	ICD_HS_ED_Rate	485860	81.5219	4.74651	72.2187	90.825
678	CA	sonoma	2011-12	98	FLuAll_Model1	59.9044	8.91747	ICD_HS_ED_Rate	488272	32.3394	1.82633	28.7598	35.9191
679	CA	sonoma	2012-13	393	FLuAll_Model1	299.194	44.799	ICD_HS_ED_Rate	491424	140.855	9.11616	122.987	158.723
680	CA	sonoma	2013-14	549	FLuAll_Model1	393.981	57.33	ICD_HS_ED_Rate	495507	190.306	11.57	167.629	212.984
681	CA	sonoma	2014-15	614	FLuAll_Model1	527.892	76.8897	ICD_HS_ED_Rate	498675	228.985	15.4188	198.764	259.206
682	CA	sonoma	2015-16	569	FLuAll_Model1	431.261	63.5045	ICD_HS_ED_Rate	500530	199.841	12.6875	174.973	224.708
683	CA	sonoma	2016-17	1278	FLuAll_Model1	971.636	140.2	ICD_HS_ED_Rate	501103	448.937	27.9782	394.1	503.774
684	CA	sonoma	2017-18	2419	FLuAll_Model1	413.41	56.3059	ICD_HS_ED_Rate	498284	568.433	11.3	546.285	590.581
685	CA	sonoma	2018-19	1210	NA	NA	NA	NA	493159	245.357	0	245.357	245.357
686	CA	sonoma	2019-20	515	NA	NA	NA	NA	489449	105.22	0	105.22	105.22
687	CA	stanislaus	2005-06	255	FLuAll_Model1	144.108	26.7808	ICD_HS_ED_Rate	502336	79.4506	5.33126	69.0013	89.8998
688	CA	stanislaus	2006-07	185	FLuAll_Model1	104.99	19.3606	ICD_HS_ED_Rate	506242	57.2828	3.82437	49.7871	64.7786
689	CA	stanislaus	2007-08	460	FLuAll_Model1	310.248	57.1916	ICD_HS_ED_Rate	508433	151.495	11.2486	129.447	173.542
690	CA	stanislaus	2008-09	131	FLuAll_Model1	91.5653	16.8666	ICD_HS_ED_Rate	510284	43.616	3.30534	37.1375	50.0944
691	CA	stanislaus	2010-11	387	FLuAll_Model1	269.388	49.2365	ICD_HS_ED_Rate	516534	127.075	9.53209	108.392	145.758
692	CA	stanislaus	2011-12	319	FLuAll_Model1	219.386	40.2235	ICD_HS_ED_Rate	519385	103.658	7.74445	88.4792	118.837
693	CA	stanislaus	2012-13	926	FLuAll_Model1	719.139	130.374	ICD_HS_ED_Rate	522538	314.836	24.95	265.934	363.738
694	CA	stanislaus	2013-14	1302	FLuAll_Model1	1048.25	187.264	ICD_HS_ED_Rate	526516	446.378	35.5666	376.667	516.088
695	CA	stanislaus	2014-15	1398	FLuAll_Model1	1313.26	236.361	ICD_HS_ED_Rate	531574	510.043	44.4643	422.893	597.193
696	CA	stanislaus	2015-16	1170	FLuAll_Model1	955.559	173.488	ICD_HS_ED_Rate	537412	395.517	32.2821	332.244	458.79
697	CA	stanislaus	2016-17	1745	FLuAll_Model1	1552.58	282.715	ICD_HS_ED_Rate	543400	606.841	52.0269	504.868	708.814
698	CA	stanislaus	2017-18	3769	FLuAll_Model1	711.047	121.715	ICD_HS_ED_Rate	548058	817.44	22.2084	773.912	860.969
699	CA	stanislaus	2018-19	2844	NA	NA	NA	NA	550950	516.2	0	516.2	516.2
700	CA	stanislaus	2019-20	695	NA	NA	NA	NA	552628	125.763	0	125.763	125.763
701	CA	sutter	2005-06	33	FLuAll_Model1	2.27327	4.277	ICD_HS_ED_Rate	89938	39.2195	4.7555	29.8988	48.5403
702	CA	sutter	2006-07	26	FLuAll_Model1	1.99575	3.75499	ICD_HS_ED_Rate	92035.5	30.4184	4.07994	22.4217	38.4151
703	CA	sutter	2007-08	49	FLuAll_Model1	4.59685	8.6528	ICD_HS_ED_Rate	93407	57.3799	9.26354	39.2234	75.5365
704	CA	sutter	2008-09	15	FLuAll_Model1	1.11739	2.10288	ICD_HS_ED_Rate	94110.5	17.126	2.23448	12.7464	21.5056
705	CA	sutter	2010-11	42	FLuAll_Model1	3.36988	6.33107	ICD_HS_ED_Rate	94775	47.8711	6.6801	34.7781	60.9641
706	CA	sutter	2011-12	27	FLuAll_Model1	2.3103	4.34263	ICD_HS_ED_Rate	94797.5	30.9189	4.58095	21.9402	39.8975
707	CA	sutter	2012-13	103	FLuAll_Model1	10.7384	20.1785	ICD_HS_ED_Rate	95115	119.58	21.2149	77.9987	161.161
708	CA	sutter	2013-14	87	FLuAll_Model1	8.9959	16.8817	ICD_HS_ED_Rate	95711.5	100.297	17.6381	65.7265	134.868
709	CA	sutter	2014-15	112	FLuAll_Model1	12.8241	24.0795	ICD_HS_ED_Rate	96403.5	129.481	24.9779	80.5243	178.438
710	CA	sutter	2015-16	66	FLuAll_Model1	6.57583	12.3578	ICD_HS_ED_Rate	97246	74.6312	12.7078	49.7239	99.5384
711	CA	sutter	2016-17	120	FLuAll_Model1	13.4054	25.1652	ICD_HS_ED_Rate	98021	136.099	25.6733	85.7792	186.418
712	CA	sutter	2017-18	600	FLuAll_Model1	17.6303	32.775	ICD_HS_ED_Rate	98619.5	626.276	33.2338	561.138	691.414
713	CA	sutter	2018-19	389	NA	NA	NA	NA	99323	391.651	0	391.651	391.651
714	CA	sutter	2019-20	90	NA	NA	NA	NA	99619	90.3442	0	90.3442	90.3442
715	CA	tehama	2005-06	15	FLuAll_Model1	2.54628	1.68622	ICD_HS_ED_Rate	61094.5	28.7199	2.76001	23.3103	34.1295
716	CA	tehama	2006-07	12	FLuAll_Model1	2.24651	1.48638	ICD_HS_ED_Rate	61867	23.0276	2.40254	18.3187	27.7366
717	CA	tehama	2007-08	38	FLuAll_Model1	8.55986	5.63904	ICD_HS_ED_Rate	62397.5	74.6182	9.03728	56.9051	92.3312
718	CA	tehama	2008-09	9	FLuAll_Model1	1.82827	1.20675	ICD_HS_ED_Rate	62769.5	17.2508	1.92251	13.4827	21.019
719	CA	tehama	2010-11	74	FLuAll_Model1	14.211	9.3836	ICD_HS_ED_Rate	63460.5	139.001	14.7865	110.02	167.983
720	CA	tehama	2011-12	51	FLuAll_Model1	8.05238	5.31437	ICD_HS_ED_Rate	63405	93.1352	8.38163	76.7072	109.563
721	CA	tehama	2012-13	309	FLuAll_Model1	58.2173	37.7726	ICD_HS_ED_Rate	63296.5	580.154	59.6757	463.19	697.118
722	CA	tehama	2013-14	147	FLuAll_Model1	28.7687	18.8992	ICD_HS_ED_Rate	63198.5	278.122	29.9046	219.509	336.735
723	CA	tehama	2014-15	73	FLuAll_Model1	15.703	10.3884	ICD_HS_ED_Rate	63472.5	139.75	16.3668	107.671	171.829
724	CA	tehama	2015-16	91	FLuAll_Model1	19.7825	13.0165	ICD_HS_ED_Rate	63948.5	173.237	20.3547	133.342	213.132
725	CA	tehama	2016-17	156	FLuAll_Model1	36.8681	24.1494	ICD_HS_ED_Rate	64378	299.587	37.5119	226.064	373.11
726	CA	tehama	2017-18	493	FLuAll_Model1	18.199	11.811	ICD_HS_ED_Rate	64685	790.29	18.2593	754.502	826.078
727	CA	tehama	2018-19	446	NA	NA	NA	NA	65509.5	680.817	0	680.817	680.817
728	CA	tehama	2019-20	102	NA	NA	NA	NA	65963	154.632	0	154.632	154.632
729	CA	trinity	2005-06	1	FLuAll_Model1	-0.126659	0.201003	ICD_HS_ED_Rate	13537	6.45151	1.48484	3.54123	9.3618
730	CA	trinity	2006-07	10	FLuAll_Model1	-1.25993	1.98657	ICD_HS_ED_Rate	13641	64.0721	14.5633	35.5281	92.616
731	CA	trinity	2007-08	6	FLuAll_Model1	-0.673446	1.06573	ICD_HS_ED_Rate	13652	39.0167	7.80639	23.7161	54.3172
732	CA	trinity	2008-09	2	FLuAll_Model1	-0.241136	0.380861	ICD_HS_ED_Rate	13709	12.83	2.77819	7.38475	18.2752
733	CA	trinity	2010-11	8	FLuAll_Model1	-1.29573	2.00563	ICD_HS_ED_Rate	13971	47.9871	14.3557	19.85	76.1242
734	CA	trinity	2011-12	7	FLuAll_Model1	-0.78983	1.24732	ICD_HS_ED_Rate	14241.5	43.6061	8.75831	26.4399	60.7724
735	CA	trinity	2012-13	13	FLuAll_Model1	-2.15726	3.41247	ICD_HS_ED_Rate	14506.5	74.744	23.5238	28.6375	120.851
736	CA	trinity	2013-14	18	FLuAll_Model1	-2.88566	4.53826	ICD_HS_ED_Rate	14705	102.784	30.862	42.2941	163.273
737	CA	trinity	2014-15	6	FLuAll_Model1	-0.966407	1.53742	ICD_HS_ED_Rate	14955.5	33.6571	10.2799	13.5085	53.8058
738	CA	trinity	2015-16	7	FLuAll_Model1	-1.11503	1.76712	ICD_HS_ED_Rate	15203.5	38.708	11.6231	15.9267	61.4893
739	CA	trinity	2016-17	11	FLuAll_Model1	-1.7549	2.77806	ICD_HS_ED_Rate	15385.5	60.0897	18.0563	24.6992	95.4801
740	CA	trinity	2017-18	38	FLuAll_Model1	-1.63354	2.39299	ICD_HS_ED_Rate	15661	232.21	15.2799	202.262	262.159
741	CA	trinity	2018-19	28	NA	NA	NA	NA	15869.5	176.439	0	176.439	176.439
742	CA	trinity	2019-20	4	NA	NA	NA	NA	16015	24.9766	0	24.9766	24.9766
743	CA	tulare	2005-06	286	FLuAll_Model1	304.864	36.0071	ICD_HS_ED_Rate	411446	143.607	8.75136	126.454	160.76
744	CA	tulare	2006-07	118	FLuAll_Model1	123.684	14.5847	ICD_HS_ED_Rate	418530	57.7459	3.48474	50.9159	64.576
745	CA	tulare	2007-08	468	FLuAll_Model1	538.928	64.0918	ICD_HS_ED_Rate	425712	236.528	15.0552	207.02	266.037
746	CA	tulare	2008-09	170	FLuAll_Model1	166.35	19.3631	ICD_HS_ED_Rate	433135	77.6548	4.47046	68.8927	86.4169
747	CA	tulare	2010-11	529	FLuAll_Model1	590.925	67.7571	ICD_HS_ED_Rate	445180	251.567	15.2202	221.735	281.398
748	CA	tulare	2011-12	376	FLuAll_Model1	340.73	39.2906	ICD_HS_ED_Rate	449005	159.626	8.75059	142.475	176.777
749	CA	tulare	2012-13	862	FLuAll_Model1	864.529	97.1622	ICD_HS_ED_Rate	452274	381.744	21.4831	339.638	423.851
750	CA	tulare	2013-14	911	FLuAll_Model1	952.497	112.052	ICD_HS_ED_Rate	455356	409.239	24.6075	361.008	457.47
751	CA	tulare	2014-15	958	FLuAll_Model1	1260.22	139.857	ICD_HS_ED_Rate	458084	484.238	30.5309	424.398	544.079
752	CA	tulare	2015-16	498	FLuAll_Model1	475.855	54.5516	ICD_HS_ED_Rate	460623	211.421	11.843	188.209	234.634
753	CA	tulare	2016-17	811	FLuAll_Model1	814.353	94.3727	ICD_HS_ED_Rate	463738	350.489	20.3504	310.602	390.376
754	CA	tulare	2017-18	2171	FLuAll_Model1	719.287	75.9336	ICD_HS_ED_Rate	466866	619.082	16.2645	587.204	650.961
755	CA	tulare	2018-19	2530	NA	NA	NA	NA	469210	539.204	0	539.204	539.204
756	CA	tulare	2019-20	782	NA	NA	NA	NA	472048	165.661	0	165.661	165.661
757	CA	tuolumne	2005-06	41	FLuAll_Model1	2.98366	6.62195	ICD_HS_ED_Rate	56734	77.5261	11.6719	54.6491	100.403
758	CA	tuolumne	2006-07	30	FLuAll_Model1	2.03334	4.51372	ICD_HS_ED_Rate	56509.5	56.6867	7.98754	41.0311	72.3422
759	CA	tuolumne	2007-08	42	FLuAll_Model1	2.45321	5.44293	ICD_HS_ED_Rate	56329.5	78.9164	9.66266	59.9776	97.8552
760	CA	tuolumne	2008-09	11	FLuAll_Model1	0.536463	1.19127	ICD_HS_ED_Rate	56082.5	20.5705	2.12413	16.4072	24.7338
761	CA	tuolumne	2010-11	33	FLuAll_Model1	1.99999	4.44096	ICD_HS_ED_Rate	55024	63.6086	8.07095	47.7895	79.4277
762	CA	tuolumne	2011-12	30	FLuAll_Model1	1.80052	3.9969	ICD_HS_ED_Rate	54652.5	58.1868	7.31329	43.8527	72.5208
763	CA	tuolumne	2012-13	120	FLuAll_Model1	9.49153	21.0488	ICD_HS_ED_Rate	54370.5	238.165	38.7136	162.286	314.044
764	CA	tuolumne	2013-14	49	FLuAll_Model1	3.9169	8.69372	ICD_HS_ED_Rate	54320	97.417	16.0046	66.0479	128.786
765	CA	tuolumne	2014-15	67	FLuAll_Model1	6.02224	13.3355	ICD_HS_ED_Rate	54269.5	134.555	24.5727	86.3923	182.717
766	CA	tuolumne	2015-16	71	FLuAll_Model1	6.4395	14.2769	ICD_HS_ED_Rate	54333	142.528	26.2767	91.0252	194.03
767	CA	tuolumne	2016-17	92	FLuAll_Model1	7.73639	17.1703	ICD_HS_ED_Rate	54608.5	182.639	31.4426	121.011	244.266
768	CA	tuolumne	2017-18	183	FLuAll_Model1	2.83688	6.27989	ICD_HS_ED_Rate	54985	337.977	11.4211	315.592	360.363
769	CA	tuolumne	2018-19	96	NA	NA	NA	NA	55282.5	173.654	0	173.654	173.654
770	CA	tuolumne	2019-20	56	NA	NA	NA	NA	55376.5	101.126	0	101.126	101.126
771	CA	ventura	2005-06	357	FLuAll_Model1	184.332	28.564	ICD_HS_ED_Rate	796190	67.9904	3.58758	60.9587	75.022
772	CA	ventura	2006-07	158	FLuAll_Model1	83.9162	12.3914	ICD_HS_ED_Rate	799105	30.2734	1.55066	27.2341	33.3127
773	CA	ventura	2007-08	462	FLuAll_Model1	286.394	41.8907	ICD_HS_ED_Rate	803190	93.1777	5.21554	82.9552	103.4
774	CA	ventura	2008-09	178	FLuAll_Model1	95.4728	14.0849	ICD_HS_ED_Rate	810742	33.7312	1.73728	30.3261	37.1363
775	CA	ventura	2010-11	653	FLuAll_Model1	408.628	59.3512	ICD_HS_ED_Rate	827679	128.266	7.1708	114.211	142.32
776	CA	ventura	2011-12	484	FLuAll_Model1	282.088	41.1838	ICD_HS_ED_Rate	831922	92.0865	4.95043	82.3836	101.789
777	CA	ventura	2012-13	1345	FLuAll_Model1	985.114	138.577	ICD_HS_ED_Rate	835986	278.726	16.5765	246.237	311.216
778	CA	ventura	2013-14	717	FLuAll_Model1	460.383	66.5166	ICD_HS_ED_Rate	840522	140.078	7.91373	124.567	155.589
779	CA	ventura	2014-15	1531	FLuAll_Model1	1168.23	165.013	ICD_HS_ED_Rate	844567	319.599	19.5382	281.304	357.894
780	CA	ventura	2015-16	1662	FLuAll_Model1	1343.1	190.938	ICD_HS_ED_Rate	847071	354.764	22.5409	310.583	398.944
781	CA	ventura	2016-17	1607	FLuAll_Model1	1213.34	174.673	ICD_HS_ED_Rate	848462	332.406	20.587	292.056	372.757
782	CA	ventura	2017-18	4480	FLuAll_Model1	654.022	87.0848	ICD_HS_ED_Rate	848684	604.939	10.2612	584.827	625.051
783	CA	ventura	2018-19	2755	NA	NA	NA	NA	846758	325.359	0	325.359	325.359
784	CA	ventura	2019-20	1054	NA	NA	NA	NA	844306	124.836	0	124.836	124.836
785	CA	yolo	2005-06	65	FLuAll_Model1	17.5723	5.63144	ICD_HS_ED_Rate	187942	43.935	2.99637	38.0621	49.8079
786	CA	yolo	2006-07	112	FLuAll_Model1	29.429	9.39453	ICD_HS_ED_Rate	191977	73.6697	4.89357	64.0783	83.2611
787	CA	yolo	2007-08	162	FLuAll_Model1	45.962	14.6152	ICD_HS_ED_Rate	195746	106.24	7.46639	91.6064	120.875
788	CA	yolo	2008-09	82	FLuAll_Model1	21.1032	6.72662	ICD_HS_ED_Rate	198472	51.9484	3.3892	45.3056	58.5912
789	CA	yolo	2010-11	76	FLuAll_Model1	21.0106	6.74246	ICD_HS_ED_Rate	201272	48.1989	3.34993	41.633	54.7648
790	CA	yolo	2011-12	80	FLuAll_Model1	22.3082	7.10783	ICD_HS_ED_Rate	202700	50.4727	3.50658	43.5998	57.3456
791	CA	yolo	2012-13	258	FLuAll_Model1	83.0933	26.3287	ICD_HS_ED_Rate	204537	166.764	12.8723	141.534	191.993
792	CA	yolo	2013-14	313	FLuAll_Model1	93.5638	29.5966	ICD_HS_ED_Rate	206099	197.266	14.3604	169.12	225.413
793	CA	yolo	2014-15	363	FLuAll_Model1	127.493	40.018	ICD_HS_ED_Rate	208624	235.109	19.1819	197.512	272.705
794	CA	yolo	2015-16	260	FLuAll_Model1	86.624	27.433	ICD_HS_ED_Rate	211834	163.63	12.9502	138.247	189.012
795	CA	yolo	2016-17	539	FLuAll_Model1	182.855	57.5488	ICD_HS_ED_Rate	214644	336.303	26.8112	283.753	388.853
796	CA	yolo	2017-18	976	FLuAll_Model1	79.6577	24.6316	ICD_HS_ED_Rate	216494	487.614	11.3775	465.314	509.914
797	CA	yolo	2018-19	694	NA	NA	NA	NA	216887	319.982	0	319.982	319.982
798	CA	yolo	2019-20	269	NA	NA	NA	NA	216480	124.261	0	124.261	124.261
799	CA	yuba	2005-06	18	FLuAll_Model1	0.708639	2.61949	ICD_HS_ED_Rate	67778.5	27.6026	3.86478	20.0276	35.1776
800	CA	yuba	2006-07	18	FLuAll_Model1	0.681531	2.51338	ICD_HS_ED_Rate	70016.5	26.6816	3.5897	19.6458	33.7174
801	CA	yuba	2007-08	39	FLuAll_Model1	1.54384	5.69182	ICD_HS_ED_Rate	71267	56.8901	7.98662	41.2363	72.5438
802	CA	yuba	2008-09	6	FLuAll_Model1	0.194209	0.716097	ICD_HS_ED_Rate	71690	8.64027	0.998879	6.68247	10.5981
803	CA	yuba	2010-11	49	FLuAll_Model1	1.83996	6.7946	ICD_HS_ED_Rate	72507	70.1173	9.37096	51.7502	88.4844
804	CA	yuba	2011-12	28	FLuAll_Model1	1.16853	4.30963	ICD_HS_ED_Rate	72908	40.0073	5.91105	28.4217	51.593
805	CA	yuba	2012-13	106	FLuAll_Model1	4.60323	16.9738	ICD_HS_ED_Rate	73400.5	150.685	23.1249	105.36	196.009
806	CA	yuba	2013-14	101	FLuAll_Model1	4.75597	17.5259	ICD_HS_ED_Rate	73947	143.016	23.7006	96.5627	189.469
807	CA	yuba	2014-15	80	FLuAll_Model1	3.91345	14.4321	ICD_HS_ED_Rate	74606.5	112.475	19.3443	74.5598	150.39
808	CA	yuba	2015-16	76	FLuAll_Model1	3.59543	13.2583	ICD_HS_ED_Rate	75503	105.42	17.5599	71.0027	139.838
809	CA	yuba	2016-17	165	FLuAll_Model1	7.99389	29.4631	ICD_HS_ED_Rate	76954.5	224.8	38.2864	149.759	299.842
810	CA	yuba	2017-18	717	FLuAll_Model1	6.04843	22.1897	ICD_HS_ED_Rate	78376	922.538	28.3118	867.047	978.029
811	CA	yuba	2018-19	429	NA	NA	NA	NA	79548	539.297	0	539.297	539.297
812	CA	yuba	2019-20	95	NA	NA	NA	NA	81103	117.135	0	117.135	117.135
813	GA	appling	2010-11	39	FLuAll_Model1	10.078	6.76921	ICD_HS_ED_Rate	18386.5	266.924	36.8162	194.764	339.084
814	GA	appling	2011-12	1	FLuAll_Model1	0.11686	0.0791296	ICD_HS_ED_Rate	18432.5	6.05919	0.429294	5.21777	6.9006
815	GA	appling	2012-13	72	FLuAll_Model1	13.2535	8.99024	ICD_HS_ED_Rate	18411.5	463.045	48.8295	367.339	558.751
816	GA	appling	2013-14	63	FLuAll_Model1	9.72704	6.55875	ICD_HS_ED_Rate	18452	394.142	35.5449	324.474	463.81
817	GA	appling	2014-15	92	FLuAll_Model1	12.6956	8.54855	ICD_HS_ED_Rate	18500.5	565.907	46.2071	475.341	656.473
818	GA	appling	2015-16	45	FLuAll_Model1	5.5987	3.76322	ICD_HS_ED_Rate	18510	273.359	20.3307	233.511	313.207
819	GA	appling	2016-17	78	FLuAll_Model1	9.84935	6.60903	ICD_HS_ED_Rate	18522	474.297	35.6821	404.36	544.234
820	GA	appling	2017-18	151	FLuAll_Model1	2.97601	2.00718	ICD_HS_ED_Rate	18579	828.764	10.8035	807.589	849.939
821	GA	appling	2018-19	192	NA	NA	NA	NA	18551	1034.98	0	1034.98	1034.98
822	GA	appling	2019-20	105	NA	NA	NA	NA	18420	570.033	0	570.033	570.033
823	GA	atkinson	2010-11	35	FLuAll_Model1	2.52276	3.60638	ICD_HS_ED_Rate	8341	449.859	43.2368	365.115	534.603
824	GA	atkinson	2011-12	10	FLuAll_Model1	0.593631	0.854023	ICD_HS_ED_Rate	8285.5	127.857	10.3074	107.655	148.06
825	GA	atkinson	2012-13	43	FLuAll_Model1	2.99584	4.27145	ICD_HS_ED_Rate	8250	557.525	51.7752	456.046	659.005
826	GA	atkinson	2013-14	44	FLuAll_Model1	3.07532	4.39679	ICD_HS_ED_Rate	8220	572.693	53.489	467.854	677.531
827	GA	atkinson	2014-15	98	FLuAll_Model1	8.08706	11.5704	ICD_HS_ED_Rate	8262	1284.04	140.044	1009.55	1558.52
828	GA	atkinson	2015-16	20	FLuAll_Model1	1.52366	2.17539	ICD_HS_ED_Rate	8310	259.009	26.178	207.7	310.318
829	GA	atkinson	2016-17	61	FLuAll_Model1	3.49465	5.00049	ICD_HS_ED_Rate	8235	783.177	60.7224	664.161	902.193
830	GA	atkinson	2017-18	122	FLuAll_Model1	1.01281	1.44384	ICD_HS_ED_Rate	8237.5	1493.33	17.5276	1458.97	1527.68
831	GA	atkinson	2018-19	62	NA	NA	NA	NA	8258	750.787	0	750.787	750.787
832	GA	atkinson	2019-20	75	NA	NA	NA	NA	8269.5	906.947	0	906.947	906.947
833	GA	bacon	2010-11	74	FLuAll_Model1	2.87581	7.14248	ICD_HS_ED_Rate	11098	692.7	64.3583	566.557	818.842
834	GA	bacon	2011-12	9	FLuAll_Model1	0.210041	0.525081	ICD_HS_ED_Rate	11151.5	82.5902	4.70861	73.3613	91.819
835	GA	bacon	2012-13	98	FLuAll_Model1	3.16645	7.88911	ICD_HS_ED_Rate	11210.5	902.426	70.3725	764.496	1040.36
836	GA	bacon	2013-14	100	FLuAll_Model1	2.86268	7.18129	ICD_HS_ED_Rate	11233	915.719	63.9303	790.415	1041.02
837	GA	bacon	2014-15	120	FLuAll_Model1	4.19764	10.5214	ICD_HS_ED_Rate	11271	1101.92	93.3496	918.957	1284.89
838	GA	bacon	2015-16	16	FLuAll_Model1	0.423649	1.0594	ICD_HS_ED_Rate	11346.5	144.746	9.33678	126.446	163.046
839	GA	bacon	2016-17	71	FLuAll_Model1	1.97323	4.9247	ICD_HS_ED_Rate	11328	644.185	43.4737	558.976	729.393
840	GA	bacon	2017-18	128	FLuAll_Model1	0.678609	1.69519	ICD_HS_ED_Rate	11245	1144.32	15.0751	1114.77	1173.87
841	GA	bacon	2018-19	65	NA	NA	NA	NA	11207	579.995	0	579.995	579.995
842	GA	bacon	2019-20	74	NA	NA	NA	NA	11161.5	662.993	0	662.993	662.993
843	GA	baker	2010-11	7	FLuAll_Model1	-0.119476	0.869167	ICD_HS_ED_Rate	3358	204.899	25.8835	154.168	255.631
844	GA	baker	2011-12	0	FLuAll_Model1	0	0	ICD_HS_ED_Rate	3320	0	0	0	0
845	GA	baker	2012-13	9	FLuAll_Model1	-0.14045	1.01909	ICD_HS_ED_Rate	3331.5	265.933	30.5896	205.977	325.888
846	GA	baker	2013-14	12	FLuAll_Model1	-0.176165	1.26802	ICD_HS_ED_Rate	3272	361.364	38.7537	285.407	437.321
847	GA	baker	2014-15	18	FLuAll_Model1	-0.346816	2.51903	ICD_HS_ED_Rate	3205	550.801	78.5969	396.752	704.851
848	GA	baker	2015-16	9	FLuAll_Model1	-0.194187	1.40846	ICD_HS_ED_Rate	3159	278.753	44.5856	191.365	366.141
849	GA	baker	2016-17	11	FLuAll_Model1	-0.224888	1.63127	ICD_HS_ED_Rate	3130	344.253	52.1173	242.103	446.403
850	GA	baker	2017-18	37	FLuAll_Model1	0	0	ICD_HS_ED_Rate	3074.5	1203.45	0	1203.45	1203.45
851	GA	baker	2018-19	21	NA	NA	NA	NA	2998	700.467	0	700.467	700.467
852	GA	baker	2019-20	14	NA	NA	NA	NA	2911	480.934	0	480.934	480.934
853	GA	baldwin	2010-11	43	FLuAll_Model1	7.97593	2.06465	ICD_HS_ED_Rate	45374.5	112.345	4.55025	103.426	121.263
854	GA	baldwin	2011-12	29	FLuAll_Model1	5.33071	1.38405	ICD_HS_ED_Rate	45623	75.2487	3.03366	69.3027	81.1947
855	GA	baldwin	2012-13	306	FLuAll_Model1	67.197	17.3818	ICD_HS_ED_Rate	45966	811.898	37.8144	737.782	886.014
856	GA	baldwin	2013-14	183	FLuAll_Model1	34.6373	9.093	ICD_HS_ED_Rate	45536	477.946	19.9688	438.807	517.085
857	GA	baldwin	2014-15	475	FLuAll_Model1	135.008	34.5184	ICD_HS_ED_Rate	45117	1352.06	76.5087	1202.1	1502.01
858	GA	baldwin	2015-16	127	FLuAll_Model1	35.1671	8.99779	ICD_HS_ED_Rate	44672	363.017	20.1419	323.539	402.495
859	GA	baldwin	2016-17	304	FLuAll_Model1	86.7713	22.1825	ICD_HS_ED_Rate	44250.5	883.089	50.1293	784.835	981.342
860	GA	baldwin	2017-18	675	FLuAll_Model1	10.4985	2.7134	ICD_HS_ED_Rate	43974.5	1558.85	6.17038	1546.76	1570.95
861	GA	baldwin	2018-19	284	NA	NA	NA	NA	43842	647.781	0	647.781	647.781
862	GA	baldwin	2019-20	193	NA	NA	NA	NA	43786	440.78	0	440.78	440.78
863	GA	banks	2010-11	10	FLuAll_Model1	3.19518	1.16862	ICD_HS_ED_Rate	18209	72.4652	6.4178	59.8863	85.0441
864	GA	banks	2011-12	15	FLuAll_Model1	4.30561	1.56901	ICD_HS_ED_Rate	17943.5	107.591	8.74418	90.4525	124.73
865	GA	banks	2012-13	116	FLuAll_Model1	34.8587	12.3459	ICD_HS_ED_Rate	17856	844.863	69.1416	709.345	980.381
866	GA	banks	2013-14	48	FLuAll_Model1	12.3753	4.44655	ICD_HS_ED_Rate	17780.5	339.559	25.008	290.543	388.575
867	GA	banks	2014-15	93	FLuAll_Model1	29.9697	10.9093	ICD_HS_ED_Rate	17738	693.255	61.5026	572.71	813.801
868	GA	banks	2015-16	37	FLuAll_Model1	11.6019	4.13433	ICD_HS_ED_Rate	17675	274.975	23.3909	229.129	320.821
869	GA	banks	2016-17	87	FLuAll_Model1	29.5814	10.4914	ICD_HS_ED_Rate	17656	660.293	59.421	543.828	776.759
870	GA	banks	2017-18	150	FLuAll_Model1	8.03513	2.84588	ICD_HS_ED_Rate	17799	887.888	15.989	856.549	919.226
871	GA	banks	2018-19	79	NA	NA	NA	NA	17940	440.357	0	440.357	440.357
872	GA	banks	2019-20	62	NA	NA	NA	NA	18052.5	343.443	0	343.443	343.443
873	GA	barrow	2010-11	94	FLuAll_Model1	33.8244	10.177	ICD_HS_ED_Rate	69653.5	183.515	14.6108	154.877	212.152
874	GA	barrow	2011-12	75	FLuAll_Model1	26.2281	7.92504	ICD_HS_ED_Rate	69744	145.142	11.363	122.871	167.414
875	GA	barrow	2012-13	417	FLuAll_Model1	149.758	45.0945	ICD_HS_ED_Rate	70334.5	805.804	64.1143	680.14	931.468
876	GA	barrow	2013-14	283	FLuAll_Model1	88.9421	26.5188	ICD_HS_ED_Rate	71558	519.777	37.0592	447.141	592.413
877	GA	barrow	2014-15	383	FLuAll_Model1	143.364	42.7821	ICD_HS_ED_Rate	73297.5	718.12	58.3677	603.719	832.521
878	GA	barrow	2015-16	179	FLuAll_Model1	70.731	21.1741	ICD_HS_ED_Rate	75276.5	331.752	28.1284	276.62	386.883
879	GA	barrow	2016-17	582	FLuAll_Model1	215.199	63.6177	ICD_HS_ED_Rate	77139.5	1033.45	82.4709	871.807	1195.09
880	GA	barrow	2017-18	699	FLuAll_Model1	50.7083	15.4643	ICD_HS_ED_Rate	78944	949.671	19.589	911.277	988.065
881	GA	barrow	2018-19	404	NA	NA	NA	NA	81015.5	498.67	0	498.67	498.67
882	GA	barrow	2019-20	281	NA	NA	NA	NA	83071.5	338.263	0	338.263	338.263
883	GA	bartow	2010-11	172	FLuAll_Model1	37.6523	9.6964	ICD_HS_ED_Rate	100068	209.509	9.68976	190.517	228.501
884	GA	bartow	2011-12	45	FLuAll_Model1	10.2064	2.64039	ICD_HS_ED_Rate	100164	55.1158	2.63605	49.9491	60.2824
885	GA	bartow	2012-13	531	FLuAll_Model1	122.029	31.4894	ICD_HS_ED_Rate	100564	649.367	31.3128	587.994	710.74
886	GA	bartow	2013-14	333	FLuAll_Model1	66.3199	17.0895	ICD_HS_ED_Rate	101040	395.212	16.9137	362.061	428.362
887	GA	bartow	2014-15	819	FLuAll_Model1	229.484	59.5445	ICD_HS_ED_Rate	101602	1031.96	58.6059	917.09	1146.82
888	GA	bartow	2015-16	297	FLuAll_Model1	87.0162	22.3637	ICD_HS_ED_Rate	102680	373.995	21.7801	331.306	416.684
889	GA	bartow	2016-17	918	FLuAll_Model1	264.483	66.6318	ICD_HS_ED_Rate	104203	1134.79	63.9442	1009.46	1260.12
890	GA	bartow	2017-18	1202	FLuAll_Model1	42.9264	10.9636	ICD_HS_ED_Rate	105691	1177.89	10.3732	1157.56	1198.22
891	GA	bartow	2018-19	777	NA	NA	NA	NA	106959	726.447	0	726.447	726.447
892	GA	bartow	2019-20	444	NA	NA	NA	NA	108448	409.411	0	409.411	409.411
893	GA	benhill	2010-11	84	FLuAll_Model1	2.51545	3.75468	ICD_HS_ED_Rate	17637	490.534	21.2887	448.808	532.26
894	GA	benhill	2011-12	9	FLuAll_Model1	0.264821	0.396093	ICD_HS_ED_Rate	17656	52.4741	2.24339	48.077	56.8711
895	GA	benhill	2012-13	138	FLuAll_Model1	5.90447	8.82381	ICD_HS_ED_Rate	17664.5	814.654	49.9522	716.747	912.56
896	GA	benhill	2013-14	104	FLuAll_Model1	5.11226	7.6196	ICD_HS_ED_Rate	17677.5	617.238	43.1034	532.755	701.721
897	GA	benhill	2014-15	186	FLuAll_Model1	14.0957	20.9558	ICD_HS_ED_Rate	17718	1129.34	118.274	897.518	1361.15
898	GA	benhill	2015-16	43	FLuAll_Model1	2.10647	3.15528	ICD_HS_ED_Rate	17678	255.156	17.8486	220.173	290.139
899	GA	benhill	2016-17	201	FLuAll_Model1	9.48122	14.1427	ICD_HS_ED_Rate	17570	1197.96	80.4933	1040.19	1355.72
900	GA	benhill	2017-18	313	FLuAll_Model1	3.05001	4.53841	ICD_HS_ED_Rate	17398.5	1816.54	26.0851	1765.41	1867.66
901	GA	benhill	2018-19	178	NA	NA	NA	NA	17261.5	1031.2	0	1031.2	1031.2
902	GA	benhill	2019-20	109	NA	NA	NA	NA	17197.5	633.813	0	633.813	633.813
903	GA	berrien	2010-11	76	FLuAll_Model1	12.1957	6.74939	ICD_HS_ED_Rate	19281.5	457.411	35.0045	388.802	526.02
904	GA	berrien	2011-12	13	FLuAll_Model1	1.84426	1.02233	ICD_HS_ED_Rate	19029.5	78.0066	5.37234	67.4768	88.5364
905	GA	berrien	2012-13	146	FLuAll_Model1	25.3332	13.9964	ICD_HS_ED_Rate	18744	914.069	74.6714	767.713	1060.43
906	GA	berrien	2013-14	65	FLuAll_Model1	7.42398	4.10878	ICD_HS_ED_Rate	18446.5	392.616	22.274	348.959	436.273
907	GA	berrien	2014-15	209	FLuAll_Model1	27.4433	15.0391	ICD_HS_ED_Rate	18301	1291.97	82.1764	1130.9	1453.03
908	GA	berrien	2015-16	50	FLuAll_Model1	6.97571	3.85825	ICD_HS_ED_Rate	18281	311.666	21.1052	270.3	353.033
909	GA	berrien	2016-17	265	FLuAll_Model1	42.8299	23.3218	ICD_HS_ED_Rate	18207.5	1690.68	128.089	1439.62	1941.73
910	GA	berrien	2017-18	276	FLuAll_Model1	5.86443	3.28694	ICD_HS_ED_Rate	18204.5	1548.32	18.0556	1512.93	1583.71
911	GA	berrien	2018-19	151	NA	NA	NA	NA	18244	827.669	0	827.669	827.669
912	GA	berrien	2019-20	176	NA	NA	NA	NA	18213.5	966.316	0	966.316	966.316
913	GA	bibb	2010-11	167	FLuAll_Model1	46.6748	7.73105	ICD_HS_ED_Rate	156400	136.62	4.94311	126.932	146.309
914	GA	bibb	2011-12	64	FLuAll_Model1	21.6827	3.61525	ICD_HS_ED_Rate	157253	54.4872	2.299	49.9811	58.9932
915	GA	bibb	2012-13	687	FLuAll_Model1	270.242	45.0792	ICD_HS_ED_Rate	157112	609.271	28.6923	553.034	665.508
916	GA	bibb	2013-14	762	FLuAll_Model1	253.597	42.4758	ICD_HS_ED_Rate	156442	649.182	27.151	595.966	702.398
917	GA	bibb	2014-15	1190	FLuAll_Model1	557.587	93.103	ICD_HS_ED_Rate	156300	1118.09	59.5667	1001.34	1234.85
918	GA	bibb	2015-16	692	FLuAll_Model1	339.218	55.4572	ICD_HS_ED_Rate	156081	660.694	35.531	591.053	730.335
919	GA	bibb	2016-17	1216	FLuAll_Model1	636.431	102.674	ICD_HS_ED_Rate	155976	1187.63	65.8264	1058.62	1316.65
920	GA	bibb	2017-18	2351	FLuAll_Model1	122.117	20.1171	ICD_HS_ED_Rate	156364	1581.65	12.8656	1556.43	1606.86
921	GA	bibb	2018-19	969	NA	NA	NA	NA	156940	617.435	0	617.435	617.435
922	GA	bibb	2019-20	1034	NA	NA	NA	NA	157121	658.092	0	658.092	658.092
923	GA	bleckley	2010-11	21	FLuAll_Model1	4.96048	1.89257	ICD_HS_ED_Rate	13035.5	199.152	14.5186	170.696	227.609
924	GA	bleckley	2011-12	6	FLuAll_Model1	1.08855	0.426339	ICD_HS_ED_Rate	12933	54.8098	3.29652	48.3486	61.271
925	GA	bleckley	2012-13	49	FLuAll_Model1	9.4732	3.65943	ICD_HS_ED_Rate	12733.5	459.208	28.7386	402.88	515.535
926	GA	bleckley	2013-14	33	FLuAll_Model1	5.74767	2.27694	ICD_HS_ED_Rate	12609.5	307.289	18.0573	271.897	342.682
927	GA	bleckley	2014-15	81	FLuAll_Model1	18.3095	7.27129	ICD_HS_ED_Rate	12574.5	789.769	57.8257	676.431	903.107
928	GA	bleckley	2015-16	47	FLuAll_Model1	7.95438	3.12345	ICD_HS_ED_Rate	12619	435.489	24.752	386.975	484.003
929	GA	bleckley	2016-17	105	FLuAll_Model1	25.2199	9.94045	ICD_HS_ED_Rate	12592	1034.15	78.9425	879.421	1188.88
930	GA	bleckley	2017-18	165	FLuAll_Model1	4.7468	1.87048	ICD_HS_ED_Rate	12527.5	1354.99	14.931	1325.73	1384.26
931	GA	bleckley	2018-19	102	NA	NA	NA	NA	12555.5	812.393	0	812.393	812.393
932	GA	bleckley	2019-20	61	NA	NA	NA	NA	12549.5	486.075	0	486.075	486.075
933	GA	brantley	2010-11	40	FLuAll_Model1	-1.89442	6.83578	ICD_HS_ED_Rate	18395.5	207.146	37.1601	134.312	279.98
934	GA	brantley	2011-12	3	FLuAll_Model1	-0.0762727	0.274822	ICD_HS_ED_Rate	18287.5	15.9876	1.50278	13.0421	18.933
935	GA	brantley	2012-13	82	FLuAll_Model1	-2.37847	8.57317	ICD_HS_ED_Rate	18061	440.848	47.4679	347.811	533.885
936	GA	brantley	2013-14	74	FLuAll_Model1	-2.1371	7.70308	ICD_HS_ED_Rate	17884	401.828	43.0724	317.406	486.25
937	GA	brantley	2014-15	99	FLuAll_Model1	-2.81434	10.1228	ICD_HS_ED_Rate	17855.5	538.689	56.6928	427.571	649.807
938	GA	brantley	2015-16	51	FLuAll_Model1	-1.48394	5.35592	ICD_HS_ED_Rate	17785.5	278.407	30.114	219.384	337.43
939	GA	brantley	2016-17	69	FLuAll_Model1	-1.67349	6.02788	ICD_HS_ED_Rate	17866	376.842	33.7394	310.712	442.971
940	GA	brantley	2017-18	214	FLuAll_Model1	-0.953477	3.4397	ICD_HS_ED_Rate	18041	1180.9	19.066	1143.53	1218.27
941	GA	brantley	2018-19	112	NA	NA	NA	NA	18069	619.846	0	619.846	619.846
942	GA	brantley	2019-20	47	NA	NA	NA	NA	18047	260.431	0	260.431	260.431
943	GA	brooks	2010-11	53	FLuAll_Model1	8.50559	3.84583	ICD_HS_ED_Rate	16146.5	380.922	23.8183	334.238	427.606
944	GA	brooks	2011-12	11	FLuAll_Model1	1.31275	0.593737	ICD_HS_ED_Rate	15907	77.4046	3.73255	70.0888	84.7204
945	GA	brooks	2012-13	87	FLuAll_Model1	15.8267	7.15421	ICD_HS_ED_Rate	15848	648.831	45.1427	560.351	737.31
946	GA	brooks	2013-14	51	FLuAll_Model1	8.97974	4.05566	ICD_HS_ED_Rate	15906	377.089	25.4977	327.113	427.064
947	GA	brooks	2014-15	180	FLuAll_Model1	40.7544	17.9889	ICD_HS_ED_Rate	16052.5	1375.2	112.063	1155.56	1594.85
948	GA	brooks	2015-16	116	FLuAll_Model1	28.3177	12.8409	ICD_HS_ED_Rate	16268.5	887.099	78.9312	732.394	1041.8
949	GA	brooks	2016-17	257	FLuAll_Model1	69.909	29.9167	ICD_HS_ED_Rate	16320	2003.12	183.313	1643.83	2362.41
950	GA	brooks	2017-18	293	FLuAll_Model1	10.3414	4.64978	ICD_HS_ED_Rate	16294.5	1861.62	28.5359	1805.69	1917.55
951	GA	brooks	2018-19	129	NA	NA	NA	NA	16320.5	790.417	0	790.417	790.417
952	GA	brooks	2019-20	91	NA	NA	NA	NA	16320	557.598	0	557.598	557.598
953	GA	bryan	2010-11	65	FLuAll_Model1	4.51584	9.61738	ICD_HS_ED_Rate	31040.5	223.952	30.9833	163.225	284.679
954	GA	bryan	2011-12	11	FLuAll_Model1	0.55305	1.18361	ICD_HS_ED_Rate	32299.5	35.7685	3.66448	28.5861	42.9509
955	GA	bryan	2012-13	131	FLuAll_Model1	7.34086	15.6731	ICD_HS_ED_Rate	33543.5	412.422	46.7246	320.842	504.002
956	GA	bryan	2013-14	63	FLuAll_Model1	3.20177	6.87181	ICD_HS_ED_Rate	34651.5	191.05	19.8312	152.181	229.919
957	GA	bryan	2014-15	131	FLuAll_Model1	6.81448	14.567	ICD_HS_ED_Rate	35979.5	383.036	40.4869	303.682	462.391
958	GA	bryan	2015-16	30	FLuAll_Model1	1.28639	2.74773	ICD_HS_ED_Rate	37515	83.397	7.32435	69.0413	97.7528
959	GA	bryan	2016-17	68	FLuAll_Model1	3.34618	7.14582	ICD_HS_ED_Rate	39043.5	182.735	18.3022	146.863	218.607
960	GA	bryan	2017-18	225	FLuAll_Model1	2.71951	5.79635	ICD_HS_ED_Rate	40640.5	560.327	14.2625	532.372	588.281
961	GA	bryan	2018-19	192	NA	NA	NA	NA	42475	452.031	0	452.031	452.031
962	GA	bryan	2019-20	74	NA	NA	NA	NA	44269.5	167.158	0	167.158	167.158
963	GA	bulloch	2010-11	90	FLuAll_Model1	29.3846	7.02818	ICD_HS_ED_Rate	71518.5	166.928	9.82708	147.667	186.189
964	GA	bulloch	2011-12	35	FLuAll_Model1	9.24826	2.2291	ICD_HS_ED_Rate	72689	60.8734	3.06663	54.8628	66.884
965	GA	bulloch	2012-13	278	FLuAll_Model1	79.0732	18.9299	ICD_HS_ED_Rate	72230.5	494.352	26.2077	442.985	545.719
966	GA	bulloch	2013-14	261	FLuAll_Model1	81.887	19.4724	ICD_HS_ED_Rate	71945	476.596	27.0657	423.547	529.645
967	GA	bulloch	2014-15	458	FLuAll_Model1	171.734	41.4478	ICD_HS_ED_Rate	72519.5	868.365	57.154	756.343	980.387
968	GA	bulloch	2015-16	143	FLuAll_Model1	61.1558	14.6514	ICD_HS_ED_Rate	73430	278.028	19.9529	238.92	317.135
969	GA	bulloch	2016-17	402	FLuAll_Model1	152.834	36.732	ICD_HS_ED_Rate	74763	742.124	49.1313	645.827	838.421
970	GA	bulloch	2017-18	760	FLuAll_Model1	73.5044	17.0535	ICD_HS_ED_Rate	75985.5	1096.93	22.443	1052.94	1140.91
971	GA	bulloch	2018-19	460	NA	NA	NA	NA	77710.5	591.941	0	591.941	591.941
972	GA	bulloch	2019-20	270	NA	NA	NA	NA	79380.5	340.134	0	340.134	340.134
973	GA	burke	2010-11	54	FLuAll_Model1	2.65196	7.29554	ICD_HS_ED_Rate	23539	240.673	30.9934	179.926	301.42
974	GA	burke	2011-12	3	FLuAll_Model1	0.10945	0.301426	ICD_HS_ED_Rate	23593.5	13.1793	1.27758	10.6752	15.6833
975	GA	burke	2012-13	51	FLuAll_Model1	2.77693	7.64146	ICD_HS_ED_Rate	23446	229.365	32.5918	165.485	293.245
976	GA	burke	2013-14	17	FLuAll_Model1	0.585454	1.61477	ICD_HS_ED_Rate	23436	75.0361	6.89014	61.5314	88.5407
977	GA	burke	2014-15	80	FLuAll_Model1	3.63572	10.0657	ICD_HS_ED_Rate	23576	354.749	42.6947	271.068	438.431
978	GA	burke	2015-16	17	FLuAll_Model1	0.680027	1.87278	ICD_HS_ED_Rate	23823.5	74.2126	7.86105	58.8049	89.6202
979	GA	burke	2016-17	43	FLuAll_Model1	1.69141	4.65086	ICD_HS_ED_Rate	23978.5	186.381	19.396	148.365	224.397
980	GA	burke	2017-18	204	FLuAll_Model1	0.383034	1.05131	ICD_HS_ED_Rate	24101.5	848.01	4.362	839.46	856.559
981	GA	burke	2018-19	63	NA	NA	NA	NA	24272	259.558	0	259.558	259.558
982	GA	burke	2019-20	29	NA	NA	NA	NA	24504	118.348	0	118.348	118.348
983	GA	butts	2010-11	27	FLuAll_Model1	4.52412	4.08346	ICD_HS_ED_Rate	23671	133.176	17.2509	99.3643	166.988
984	GA	butts	2011-12	39	FLuAll_Model1	5.52581	4.99599	ICD_HS_ED_Rate	23512.5	189.371	21.2482	147.724	231.017
985	GA	butts	2012-13	72	FLuAll_Model1	11.9677	10.7997	ICD_HS_ED_Rate	23346.5	359.658	46.2582	268.992	450.325
986	GA	butts	2013-14	53	FLuAll_Model1	10.3501	9.32385	ICD_HS_ED_Rate	23326.5	271.58	39.9711	193.237	349.923
987	GA	butts	2014-15	100	FLuAll_Model1	22.1682	20.0808	ICD_HS_ED_Rate	23529.5	519.213	85.3432	351.94	686.486
988	GA	butts	2015-16	19	FLuAll_Model1	3.44659	3.10779	ICD_HS_ED_Rate	23753.5	94.4981	13.0835	68.8544	120.142
989	GA	butts	2016-17	81	FLuAll_Model1	13.8971	12.5074	ICD_HS_ED_Rate	24011	395.223	52.0903	293.126	497.32
990	GA	butts	2017-18	194	FLuAll_Model1	7.36674	6.57674	ICD_HS_ED_Rate	24236.5	830.841	27.1357	777.655	884.027
991	GA	butts	2018-19	97	NA	NA	NA	NA	24663.5	393.294	0	393.294	393.294
992	GA	butts	2019-20	159	NA	NA	NA	NA	25290	628.707	0	628.707	628.707
993	GA	calhoun	2010-11	43	FLuAll_Model1	-4.95352	3.78533	ICD_HS_ED_Rate	6633.5	573.551	57.0638	461.706	685.396
994	GA	calhoun	2011-12	7	FLuAll_Model1	-0.795696	0.604615	ICD_HS_ED_Rate	6495.5	95.517	9.30821	77.2729	113.761
995	GA	calhoun	2012-13	42	FLuAll_Model1	-5.67167	4.13382	ICD_HS_ED_Rate	6371.5	570.169	64.8799	443.005	697.334
996	GA	calhoun	2013-14	24	FLuAll_Model1	-2.33511	1.71929	ICD_HS_ED_Rate	6251.5	346.555	27.5021	292.651	400.459
997	GA	calhoun	2014-15	40	FLuAll_Model1	-3.81052	2.78349	ICD_HS_ED_Rate	6175.5	586.017	45.0732	497.674	674.36
998	GA	calhoun	2015-16	33	FLuAll_Model1	-3.93314	2.95974	ICD_HS_ED_Rate	6062.5	479.453	48.8205	383.765	575.142
999	GA	calhoun	2016-17	52	FLuAll_Model1	-5.17629	3.89001	ICD_HS_ED_Rate	5926	790.14	65.6431	661.48	918.801
1000	GA	calhoun	2017-18	68	FLuAll_Model1	-0.299558	0.222315	ICD_HS_ED_Rate	5836.5	1159.95	3.80904	1152.48	1167.42
1001	GA	calhoun	2018-19	35	NA	NA	NA	NA	5670	617.284	0	617.284	617.284
1002	GA	calhoun	2019-20	43	NA	NA	NA	NA	5571	771.854	0	771.854	771.854
1003	GA	camden	2010-11	79	FLuAll_Model1	41.5378	11.8504	ICD_HS_ED_Rate	50493.5	238.719	23.4692	192.72	284.719
1004	GA	camden	2011-12	15	FLuAll_Model1	6.27543	1.78534	ICD_HS_ED_Rate	50805.5	41.8762	3.51407	34.9886	48.7638
1005	GA	camden	2012-13	241	FLuAll_Model1	105.178	30.1325	ICD_HS_ED_Rate	51339	674.298	58.6932	559.259	789.336
1006	GA	camden	2013-14	195	FLuAll_Model1	81.9468	23.1583	ICD_HS_ED_Rate	51601.5	536.703	44.8791	448.74	624.666
1007	GA	camden	2014-15	258	FLuAll_Model1	110.036	31.0129	ICD_HS_ED_Rate	52085	706.607	59.5428	589.903	823.311
1008	GA	camden	2015-16	201	FLuAll_Model1	63.7795	17.7748	ICD_HS_ED_Rate	52337.5	505.908	33.9618	439.343	572.473
1009	GA	camden	2016-17	239	FLuAll_Model1	82.297	22.8351	ICD_HS_ED_Rate	52577.5	611.092	43.4314	525.967	696.218
1010	GA	camden	2017-18	569	FLuAll_Model1	20.2152	5.64064	ICD_HS_ED_Rate	53125	1109.11	10.6177	1088.3	1129.92
1011	GA	camden	2018-19	352	NA	NA	NA	NA	53883	653.267	0	653.267	653.267
1012	GA	camden	2019-20	124	NA	NA	NA	NA	54628.5	226.988	0	226.988	226.988
1013	GA	candler	2010-11	14	FLuAll_Model1	1.82258	1.20042	ICD_HS_ED_Rate	11098.5	142.565	10.8161	121.366	163.765
1014	GA	candler	2011-12	23	FLuAll_Model1	2.6574	1.78367	ICD_HS_ED_Rate	11119.5	230.742	16.0409	199.302	262.183
1015	GA	candler	2012-13	28	FLuAll_Model1	1.20617	0.801843	ICD_HS_ED_Rate	11006	265.366	7.28551	251.086	279.646
1016	GA	candler	2013-14	67	FLuAll_Model1	7.70402	5.08829	ICD_HS_ED_Rate	10890.5	685.956	46.7223	594.38	777.531
1017	GA	candler	2014-15	119	FLuAll_Model1	16.4896	10.9198	ICD_HS_ED_Rate	10872.5	1246.17	100.435	1049.31	1443.02
1018	GA	candler	2015-16	28	FLuAll_Model1	3.36181	2.22587	ICD_HS_ED_Rate	10876	288.358	20.4659	248.245	328.471
1019	GA	candler	2016-17	157	FLuAll_Model1	22.0757	14.7432	ICD_HS_ED_Rate	10748.5	1666.05	137.165	1397.21	1934.9
1020	GA	candler	2017-18	229	FLuAll_Model1	5.21308	3.4073	ICD_HS_ED_Rate	10762	2176.3	31.6604	2114.24	2238.35
1021	GA	candler	2018-19	84	NA	NA	NA	NA	10882.5	771.881	0	771.881	771.881
1022	GA	candler	2019-20	34	NA	NA	NA	NA	10963	310.134	0	310.134	310.134
1023	GA	carroll	2010-11	129	FLuAll_Model1	46.5169	7.42559	ICD_HS_ED_Rate	110568	158.741	6.71586	145.578	171.904
1024	GA	carroll	2011-12	61	FLuAll_Model1	21.7545	3.46259	ICD_HS_ED_Rate	110764	74.7125	3.1261	68.5853	80.8396
1025	GA	carroll	2012-13	648	FLuAll_Model1	288.166	45.7256	ICD_HS_ED_Rate	111356	840.696	41.0625	760.214	921.179
1026	GA	carroll	2013-14	705	FLuAll_Model1	273.232	43.1265	ICD_HS_ED_Rate	112418	870.177	38.3628	794.986	945.368
1027	GA	carroll	2014-15	1012	FLuAll_Model1	495.78	77.5767	ICD_HS_ED_Rate	113319	1330.56	68.4587	1196.38	1464.74
1028	GA	carroll	2015-16	295	FLuAll_Model1	142.91	22.5271	ICD_HS_ED_Rate	114194	383.479	19.727	344.814	422.144
1029	GA	carroll	2016-17	1123	FLuAll_Model1	572.937	86.5508	ICD_HS_ED_Rate	115413	1469.45	74.9923	1322.47	1616.44
1030	GA	carroll	2017-18	1906	FLuAll_Model1	154.855	23.9587	ICD_HS_ED_Rate	116117	1774.81	20.6332	1734.37	1815.25
1031	GA	carroll	2018-19	730	NA	NA	NA	NA	117212	622.803	0	622.803	622.803
1032	GA	carroll	2019-20	893	NA	NA	NA	NA	118798	751.693	0	751.693	751.693
1033	GA	catoosa	2010-11	20	FLuAll_Model1	-4.78659	2.95976	ICD_HS_ED_Rate	64411.5	23.6191	4.59508	14.6127	32.6254
1034	GA	catoosa	2011-12	10	FLuAll_Model1	-2.25665	1.40116	ICD_HS_ED_Rate	64818	11.9463	2.16168	7.7094	16.1832
1035	GA	catoosa	2012-13	43	FLuAll_Model1	-11.1396	6.90819	ICD_HS_ED_Rate	65065.5	48.9667	10.6173	28.1568	69.7766
1036	GA	catoosa	2013-14	22	FLuAll_Model1	-4.52119	2.80998	ICD_HS_ED_Rate	65368.5	26.7389	4.29867	18.3135	35.1643
1037	GA	catoosa	2014-15	17	FLuAll_Model1	-3.79518	2.35519	ICD_HS_ED_Rate	65673.5	20.1068	3.58621	13.0778	27.1358
1038	GA	catoosa	2015-16	17	FLuAll_Model1	-3.36207	2.01379	ICD_HS_ED_Rate	66095.5	20.6337	3.04679	14.662	26.6054
1039	GA	catoosa	2016-17	52	FLuAll_Model1	-8.87456	5.23891	ICD_HS_ED_Rate	66435.5	64.9132	7.88571	49.4573	80.3692
1040	GA	catoosa	2017-18	159	FLuAll_Model1	-1.5663	0.978638	ICD_HS_ED_Rate	66959.5	235.118	1.46154	232.253	237.982
1041	GA	catoosa	2018-19	95	NA	NA	NA	NA	67465.5	140.813	0	140.813	140.813
1042	GA	catoosa	2019-20	105	NA	NA	NA	NA	67780	154.913	0	154.913	154.913
1043	GA	charlton	2010-11	9	FLuAll_Model1	3.69636	1.9615	ICD_HS_ED_Rate	13102	96.904	14.971	67.5608	126.247
1044	GA	charlton	2011-12	1	FLuAll_Model1	0.279385	0.151413	ICD_HS_ED_Rate	13261.5	9.64736	1.14175	7.40953	11.8852
1045	GA	charlton	2012-13	12	FLuAll_Model1	3.85799	2.06771	ICD_HS_ED_Rate	13016.5	121.83	15.8853	90.6948	152.965
1046	GA	charlton	2013-14	41	FLuAll_Model1	9.93547	5.441	ICD_HS_ED_Rate	12767.5	398.946	42.616	315.419	482.474
1047	GA	charlton	2014-15	59	FLuAll_Model1	14.7882	7.82451	ICD_HS_ED_Rate	12734	579.458	61.4458	459.025	699.892
1048	GA	charlton	2015-16	14	FLuAll_Model1	2.34737	1.27611	ICD_HS_ED_Rate	12541	130.351	10.1755	110.407	150.295
1049	GA	charlton	2016-17	35	FLuAll_Model1	6.31587	3.2904	ICD_HS_ED_Rate	12202.5	338.585	26.9649	285.734	391.437
1050	GA	charlton	2017-18	82	FLuAll_Model1	2.91563	1.53136	ICD_HS_ED_Rate	12100.5	701.753	12.6554	676.949	726.558
1051	GA	charlton	2018-19	57	NA	NA	NA	NA	12271	464.51	0	464.51	464.51
1052	GA	charlton	2019-20	33	NA	NA	NA	NA	12497	264.063	0	264.063	264.063
1053	GA	chatham	2010-11	494	FLuAll_Model1	596.707	60.9022	ICD_HS_ED_Rate	269168	405.214	22.6261	360.866	449.561
1054	GA	chatham	2011-12	138	FLuAll_Model1	152.313	16.4523	ICD_HS_ED_Rate	274962	105.583	5.98348	93.8553	117.311
1055	GA	chatham	2012-13	1361	FLuAll_Model1	1598.83	166.894	ICD_HS_ED_Rate	278482	1062.84	59.93	945.381	1180.31
1056	GA	chatham	2013-14	590	FLuAll_Model1	603.887	64.6387	ICD_HS_ED_Rate	282094	423.224	22.9139	378.313	468.135
1057	GA	chatham	2014-15	1294	FLuAll_Model1	1583.51	160.107	ICD_HS_ED_Rate	286731	1003.56	55.8388	894.112	1113
1058	GA	chatham	2015-16	292	FLuAll_Model1	247.276	26.8152	ICD_HS_ED_Rate	290472	185.656	9.2316	167.562	203.749
1059	GA	chatham	2016-17	614	FLuAll_Model1	687.532	72.558	ICD_HS_ED_Rate	292878	444.395	24.7742	395.837	492.952
1060	GA	chatham	2017-18	1606	FLuAll_Model1	186.036	19.7977	ICD_HS_ED_Rate	293798	609.955	6.73854	596.748	623.163
1061	GA	chatham	2018-19	2031	NA	NA	NA	NA	294530	689.574	0	689.574	689.574
1062	GA	chatham	2019-20	1074	NA	NA	NA	NA	295038	364.021	0	364.021	364.021
1063	GA	chattahoochee	2010-11	4	FLuAll_Model1	-0.477854	0.634027	ICD_HS_ED_Rate	11124	31.6626	5.69963	20.4913	42.8339
1064	GA	chattahoochee	2011-12	1	FLuAll_Model1	-0.160005	0.21535	ICD_HS_ED_Rate	11529	7.28593	1.8679	3.62485	10.947
1065	GA	chattahoochee	2012-13	9	FLuAll_Model1	-0.582064	0.789795	ICD_HS_ED_Rate	11881.5	70.8491	6.64727	57.8205	83.8778
1066	GA	chattahoochee	2013-14	12	FLuAll_Model1	-0.534766	0.730092	ICD_HS_ED_Rate	11494.5	99.7454	6.35166	87.2961	112.195
1067	GA	chattahoochee	2014-15	24	FLuAll_Model1	-1.9077	2.59047	ICD_HS_ED_Rate	10832.5	203.945	23.9139	157.073	250.816
1068	GA	chattahoochee	2015-16	5	FLuAll_Model1	-0.313047	0.422849	ICD_HS_ED_Rate	9961.5	47.0507	4.24483	38.7308	55.3705
1069	GA	chattahoochee	2016-17	11	FLuAll_Model1	-0.843813	1.13372	ICD_HS_ED_Rate	9433.5	107.661	12.018	84.1055	131.216
1070	GA	chattahoochee	2017-18	36	FLuAll_Model1	-0.0585445	0.0827902	ICD_HS_ED_Rate	9531	377.101	0.868641	375.398	378.803
1071	GA	chattahoochee	2018-19	16	NA	NA	NA	NA	9781.5	163.574	0	163.574	163.574
1072	GA	chattahoochee	2019-20	13	NA	NA	NA	NA	9705	133.952	0	133.952	133.952
1073	GA	chattooga	2010-11	77	FLuAll_Model1	14.261	7.28337	ICD_HS_ED_Rate	25837	353.218	28.1897	297.966	408.47
1074	GA	chattooga	2011-12	9	FLuAll_Model1	1.68734	0.866881	ICD_HS_ED_Rate	25689	41.6028	3.37452	34.9887	48.2168
1075	GA	chattooga	2012-13	178	FLuAll_Model1	35.5265	18.1477	ICD_HS_ED_Rate	25392.5	840.904	71.4688	700.825	980.983
1076	GA	chattooga	2013-14	115	FLuAll_Model1	21.8704	11.1122	ICD_HS_ED_Rate	25024.5	546.946	44.4054	459.911	633.98
1077	GA	chattooga	2014-15	165	FLuAll_Model1	39.0902	20.0349	ICD_HS_ED_Rate	24988.5	816.737	80.1766	659.591	973.883
1078	GA	chattooga	2015-16	145	FLuAll_Model1	33.3973	16.9591	ICD_HS_ED_Rate	25000.5	713.575	67.835	580.618	846.532
1079	GA	chattooga	2016-17	162	FLuAll_Model1	35.021	17.7918	ICD_HS_ED_Rate	24906.5	791.043	71.4342	651.032	931.054
1080	GA	chattooga	2017-18	286	FLuAll_Model1	9.02561	4.62849	ICD_HS_ED_Rate	24911	1184.32	18.5801	1147.9	1220.74
1081	GA	chattooga	2018-19	188	NA	NA	NA	NA	24976	752.723	0	752.723	752.723
1082	GA	chattooga	2019-20	103	NA	NA	NA	NA	24954	412.759	0	412.759	412.759
1083	GA	cherokee	2010-11	177	FLuAll_Model1	63.8531	18.987	ICD_HS_ED_Rate	216718	111.136	8.76114	93.9645	128.308
1084	GA	cherokee	2011-12	68	FLuAll_Model1	23.2305	6.90117	ICD_HS_ED_Rate	219719	41.5214	3.14091	35.3653	47.6776
1085	GA	cherokee	2012-13	484	FLuAll_Model1	166.322	48.9656	ICD_HS_ED_Rate	223224	291.332	21.9356	248.338	334.326
1086	GA	cherokee	2013-14	378	FLuAll_Model1	122.363	36.1114	ICD_HS_ED_Rate	228248	219.219	15.8211	188.21	250.228
1087	GA	cherokee	2014-15	564	FLuAll_Model1	211.828	61.8528	ICD_HS_ED_Rate	233890	331.706	26.4452	279.873	383.539
1088	GA	cherokee	2015-16	292	FLuAll_Model1	98.2706	28.9761	ICD_HS_ED_Rate	239840	162.721	12.0814	139.041	186.4
1089	GA	cherokee	2016-17	713	FLuAll_Model1	249.606	72.6462	ICD_HS_ED_Rate	246446	390.595	29.4775	332.819	448.371
1090	GA	cherokee	2017-18	1509	FLuAll_Model1	60.7273	17.7375	ICD_HS_ED_Rate	252942	620.589	7.01248	606.845	634.334
1091	GA	cherokee	2018-19	748	NA	NA	NA	NA	258986	288.818	0	288.818	288.818
1092	GA	cherokee	2019-20	436	NA	NA	NA	NA	264960	164.553	0	164.553	164.553
1093	GA	clarke	2010-11	249	FLuAll_Model1	49.982	12.8283	ICD_HS_ED_Rate	117877	253.639	10.8827	232.309	274.969
1094	GA	clarke	2011-12	201	FLuAll_Model1	37.9497	9.7909	ICD_HS_ED_Rate	119206	200.451	8.21343	184.353	216.549
1095	GA	clarke	2012-13	1256	FLuAll_Model1	241.743	60.8898	ICD_HS_ED_Rate	120616	1241.74	50.4821	1142.8	1340.68
1096	GA	clarke	2013-14	604	FLuAll_Model1	113.628	29.0957	ICD_HS_ED_Rate	120940	593.373	24.0578	546.219	640.526
1097	GA	clarke	2014-15	944	FLuAll_Model1	203.029	52.598	ICD_HS_ED_Rate	122356	937.456	42.9878	853.2	1021.71
1098	GA	clarke	2015-16	339	FLuAll_Model1	80.6983	20.6047	ICD_HS_ED_Rate	124635	336.742	16.5321	304.339	369.145
1099	GA	clarke	2016-17	1168	FLuAll_Model1	301.725	76.5681	ICD_HS_ED_Rate	126212	1164.49	60.6663	1045.58	1283.4
1100	GA	clarke	2017-18	1222	FLuAll_Model1	31.7023	8.13303	ICD_HS_ED_Rate	127431	983.828	6.3823	971.319	996.338
1101	GA	clarke	2018-19	574	NA	NA	NA	NA	128270	447.494	0	447.494	447.494
1102	GA	clarke	2019-20	633	NA	NA	NA	NA	128688	491.889	0	491.889	491.889
1103	GA	clay	2010-11	11	FLuAll_Model1	-4.67759	1.0999	ICD_HS_ED_Rate	3163	199.887	34.7738	131.73	268.043
1104	GA	clay	2011-12	3	FLuAll_Model1	-0.52944	0.132347	ICD_HS_ED_Rate	3130	78.9316	4.22835	70.6441	87.2192
1105	GA	clay	2012-13	26	FLuAll_Model1	-8.64885	1.81038	ICD_HS_ED_Rate	3063	566.476	59.1049	450.63	682.321
1106	GA	clay	2013-14	7	FLuAll_Model1	-1.82816	0.391842	ICD_HS_ED_Rate	3051	169.513	12.8431	144.34	194.685
1107	GA	clay	2014-15	7	FLuAll_Model1	-3.58707	0.632098	ICD_HS_ED_Rate	3092.5	110.361	20.4397	70.2996	150.423
1108	GA	clay	2015-16	12	FLuAll_Model1	-3.51902	0.754961	ICD_HS_ED_Rate	3061	277.066	24.6639	228.725	325.407
1109	GA	clay	2016-17	25	FLuAll_Model1	-9.14841	1.93864	ICD_HS_ED_Rate	2996.5	529.004	64.697	402.198	655.81
1110	GA	clay	2017-18	17	FLuAll_Model1	-1.42771	0.376387	ICD_HS_ED_Rate	2934.5	530.662	12.8263	505.523	555.802
1111	GA	clay	2018-19	10	NA	NA	NA	NA	2886.5	346.44	0	346.44	346.44
1112	GA	clay	2019-20	19	NA	NA	NA	NA	2856	665.266	0	665.266	665.266
1113	GA	clayton	2010-11	118	FLuAll_Model1	139.364	21.2724	ICD_HS_ED_Rate	261460	98.4334	8.136	82.4868	114.38
1114	GA	clayton	2011-12	56	FLuAll_Model1	66.3241	10.1726	ICD_HS_ED_Rate	264710	46.2105	3.8429	38.6784	53.7426
1115	GA	clayton	2012-13	376	FLuAll_Model1	497.976	75.4651	ICD_HS_ED_Rate	266044	328.508	28.3656	272.911	384.104
1116	GA	clayton	2013-14	264	FLuAll_Model1	276.446	41.9897	ICD_HS_ED_Rate	267126	202.318	15.719	171.509	233.128
1117	GA	clayton	2014-15	518	FLuAll_Model1	889.102	137.314	ICD_HS_ED_Rate	271734	517.823	50.5323	418.78	616.866
1118	GA	clayton	2015-16	228	FLuAll_Model1	280.656	43.7238	ICD_HS_ED_Rate	278322	182.758	15.7098	151.967	213.55
1119	GA	clayton	2016-17	500	FLuAll_Model1	639.396	95.497	ICD_HS_ED_Rate	284616	400.328	33.553	334.564	466.092
1120	GA	clayton	2017-18	1257	FLuAll_Model1	99.9629	15.2728	ICD_HS_ED_Rate	290101	467.755	5.26465	457.437	478.074
1121	GA	clayton	2018-19	617	NA	NA	NA	NA	294708	209.36	0	209.36	209.36
1122	GA	clayton	2019-20	609	NA	NA	NA	NA	297089	204.989	0	204.989	204.989
1123	GA	clinch	2010-11	115	FLuAll_Model1	9.82061	9.06303	ICD_HS_ED_Rate	6747.5	1849.88	134.317	1586.62	2113.14
1124	GA	clinch	2011-12	13	FLuAll_Model1	1.02662	0.977917	ICD_HS_ED_Rate	6715.5	208.869	14.5621	180.328	237.411
1125	GA	clinch	2012-13	114	FLuAll_Model1	10.8479	10.2385	ICD_HS_ED_Rate	6736.5	1853.31	151.985	1555.41	2151.2
1126	GA	clinch	2013-14	55	FLuAll_Model1	5.28294	5.01837	ICD_HS_ED_Rate	6807.5	885.537	73.7182	741.049	1030.02
1127	GA	clinch	2014-15	168	FLuAll_Model1	17.0375	16.0288	ICD_HS_ED_Rate	6880.5	2689.3	232.96	2232.7	3145.91
1128	GA	clinch	2015-16	48	FLuAll_Model1	3.91402	3.71403	ICD_HS_ED_Rate	6876.5	754.948	54.0104	649.088	860.809
1129	GA	clinch	2016-17	76	FLuAll_Model1	5.79317	5.47408	ICD_HS_ED_Rate	6790.5	1204.52	80.6138	1046.52	1362.53
1130	GA	clinch	2017-18	110	FLuAll_Model1	0.616296	0.586311	ICD_HS_ED_Rate	6743	1640.46	8.69511	1623.42	1657.5
1131	GA	clinch	2018-19	132	NA	NA	NA	NA	6755	1954.11	0	1954.11	1954.11
1132	GA	clinch	2019-20	82	NA	NA	NA	NA	6749	1214.99	0	1214.99	1214.99
1133	GA	cobb	2010-11	623	FLuAll_Model1	591.312	54.7729	ICD_HS_ED_Rate	693577	175.08	7.89716	159.601	190.558
1134	GA	cobb	2011-12	339	FLuAll_Model1	319.872	29.4624	ICD_HS_ED_Rate	702504	93.789	4.19392	85.569	102.009
1135	GA	cobb	2012-13	2639	FLuAll_Model1	2528.9	228.044	ICD_HS_ED_Rate	712488	725.332	32.0067	662.598	788.065
1136	GA	cobb	2013-14	1263	FLuAll_Model1	1039.85	94.9256	ICD_HS_ED_Rate	723440	318.32	13.1214	292.602	344.038
1137	GA	cobb	2014-15	1939	FLuAll_Model1	2066.26	187.921	ICD_HS_ED_Rate	734961	544.963	25.5688	494.848	595.077
1138	GA	cobb	2015-16	874	FLuAll_Model1	836.486	75.68	ICD_HS_ED_Rate	745356	229.486	10.1535	209.585	249.387
1139	GA	cobb	2016-17	2074	FLuAll_Model1	1892.9	168.917	ICD_HS_ED_Rate	752844	526.922	22.4372	482.945	570.899
1140	GA	cobb	2017-18	3965	FLuAll_Model1	317.249	28.6445	ICD_HS_ED_Rate	757366	565.414	3.78212	558.001	572.827
1141	GA	cobb	2018-19	1658	NA	NA	NA	NA	761453	217.742	0	217.742	217.742
1142	GA	cobb	2019-20	1484	NA	NA	NA	NA	764981	193.992	0	193.992	193.992
1143	GA	coffee	2010-11	189	FLuAll_Model1	27.7812	14.6973	ICD_HS_ED_Rate	42854	505.86	34.2962	438.639	573.081
1144	GA	coffee	2011-12	25	FLuAll_Model1	3.09358	1.65572	ICD_HS_ED_Rate	43023	65.299	3.84845	57.756	72.8419
1145	GA	coffee	2012-13	217	FLuAll_Model1	33.6085	17.849	ICD_HS_ED_Rate	43051	582.12	41.4602	500.858	663.382
1146	GA	coffee	2013-14	253	FLuAll_Model1	38.4811	20.5008	ICD_HS_ED_Rate	42912.5	679.245	47.7735	585.609	772.881
1147	GA	coffee	2014-15	359	FLuAll_Model1	65.6664	34.611	ICD_HS_ED_Rate	42861.5	990.787	80.7509	832.516	1149.06
1148	GA	coffee	2015-16	101	FLuAll_Model1	14.8129	7.90553	ICD_HS_ED_Rate	42867	270.168	18.442	234.022	306.314
1149	GA	coffee	2016-17	269	FLuAll_Model1	39.5347	21.1063	ICD_HS_ED_Rate	42753.5	721.66	49.3674	624.899	818.42
1150	GA	coffee	2017-18	551	FLuAll_Model1	15.6358	8.2632	ICD_HS_ED_Rate	42789	1324.26	19.3115	1286.41	1362.11
1151	GA	coffee	2018-19	283	NA	NA	NA	NA	42989.5	658.3	0	658.3	658.3
1152	GA	coffee	2019-20	250	NA	NA	NA	NA	43076.5	580.363	0	580.363	580.363
1153	GA	colquitt	2010-11	313	FLuAll_Model1	-0.323699	18.0182	ICD_HS_ED_Rate	45720	683.894	39.4099	606.651	761.137
1154	GA	colquitt	2011-12	55	FLuAll_Model1	-0.0498597	2.77489	ICD_HS_ED_Rate	45960.5	119.559	6.03755	107.726	131.393
1155	GA	colquitt	2012-13	597	FLuAll_Model1	-0.625843	34.8352	ICD_HS_ED_Rate	46162.5	1291.9	75.4621	1144	1439.81
1156	GA	colquitt	2013-14	237	FLuAll_Model1	-0.219038	12.1911	ICD_HS_ED_Rate	46078.5	513.864	26.4572	462.008	565.721
1157	GA	colquitt	2014-15	634	FLuAll_Model1	-0.705697	39.2769	ICD_HS_ED_Rate	45788	1383.1	85.78	1214.97	1551.23
1158	GA	colquitt	2015-16	313	FLuAll_Model1	-0.369932	20.5895	ICD_HS_ED_Rate	45648	684.871	45.1049	596.466	773.277
1159	GA	colquitt	2016-17	494	FLuAll_Model1	-0.441571	24.5777	ICD_HS_ED_Rate	45697.5	1080.06	53.7835	974.64	1185.47
1160	GA	colquitt	2017-18	784	FLuAll_Model1	-0.115322	6.41824	ICD_HS_ED_Rate	45733	1714.05	14.0342	1686.54	1741.55
1161	GA	colquitt	2018-19	646	NA	NA	NA	NA	45826	1409.68	0	1409.68	1409.68
1162	GA	colquitt	2019-20	525	NA	NA	NA	NA	45911	1143.52	0	1143.52	1143.52
1163	GA	columbia	2010-11	110	FLuAll_Model1	35.2143	12.1849	ICD_HS_ED_Rate	126672	114.638	9.61928	95.7847	133.492
1164	GA	columbia	2011-12	6	FLuAll_Model1	1.56441	0.548152	ICD_HS_ED_Rate	130208	5.8095	0.420983	4.98437	6.63463
1165	GA	columbia	2012-13	235	FLuAll_Model1	82.7974	28.8864	ICD_HS_ED_Rate	133604	237.865	21.6209	195.488	280.242
1166	GA	columbia	2013-14	174	FLuAll_Model1	47.2949	16.3583	ICD_HS_ED_Rate	136584	162.021	11.9767	138.547	185.495
1167	GA	columbia	2014-15	371	FLuAll_Model1	133.435	46.6088	ICD_HS_ED_Rate	140072	360.124	33.2748	294.905	425.343
1168	GA	columbia	2015-16	181	FLuAll_Model1	58.9332	20.3779	ICD_HS_ED_Rate	143850	166.795	14.1661	139.029	194.56
1169	GA	columbia	2016-17	334	FLuAll_Model1	110.845	38.2234	ICD_HS_ED_Rate	147337	301.923	25.9428	251.076	352.771
1170	GA	columbia	2017-18	791	FLuAll_Model1	13.8068	4.81777	ICD_HS_ED_Rate	150309	535.435	3.20524	529.153	541.717
1171	GA	columbia	2018-19	297	NA	NA	NA	NA	152590	194.639	0	194.639	194.639
1172	GA	columbia	2019-20	197	NA	NA	NA	NA	155310	126.843	0	126.843	126.843
1173	GA	cook	2010-11	49	FLuAll_Model1	13.2614	5.87629	ICD_HS_ED_Rate	17109.5	363.899	34.3452	296.583	431.216
1174	GA	cook	2011-12	12	FLuAll_Model1	3.35896	1.51442	ICD_HS_ED_Rate	16978.5	90.4612	8.91962	72.9788	107.944
1175	GA	cook	2012-13	77	FLuAll_Model1	26.3837	11.7291	ICD_HS_ED_Rate	16989.5	608.515	69.0372	473.202	743.828
1176	GA	cook	2013-14	82	FLuAll_Model1	24.6373	11.0379	ICD_HS_ED_Rate	17166	621.213	64.3008	495.183	747.242
1177	GA	cook	2014-15	47	FLuAll_Model1	5.94914	2.67934	ICD_HS_ED_Rate	17196	307.915	15.5812	277.376	338.455
1178	GA	cook	2015-16	32	FLuAll_Model1	4.33931	1.9697	ICD_HS_ED_Rate	17161	211.755	11.4778	189.259	234.252
1179	GA	cook	2016-17	106	FLuAll_Model1	18.2634	8.16315	ICD_HS_ED_Rate	17180.5	723.282	47.5141	630.154	816.409
1180	GA	cook	2017-18	150	FLuAll_Model1	2.035	0.927549	ICD_HS_ED_Rate	17161	885.933	5.40498	875.339	896.527
1181	GA	cook	2018-19	45	NA	NA	NA	NA	17186	261.841	0	261.841	261.841
1182	GA	cook	2019-20	87	NA	NA	NA	NA	17224	505.109	0	505.109	505.109
1183	GA	coweta	2010-11	132	FLuAll_Model1	42.1872	12.6941	ICD_HS_ED_Rate	128425	135.633	9.88444	116.26	155.007
1184	GA	coweta	2011-12	26	FLuAll_Model1	8.45769	2.55233	ICD_HS_ED_Rate	129396	26.6295	1.97249	22.7635	30.4956
1185	GA	coweta	2012-13	429	FLuAll_Model1	169.454	49.6124	ICD_HS_ED_Rate	130820	457.462	37.924	383.131	531.793
1186	GA	coweta	2013-14	223	FLuAll_Model1	61.3316	18.5234	ICD_HS_ED_Rate	132718	214.238	13.957	186.883	241.594
1187	GA	coweta	2014-15	307	FLuAll_Model1	138.032	40.99	ICD_HS_ED_Rate	134915	329.861	30.3821	270.312	389.41
1188	GA	coweta	2015-16	136	FLuAll_Model1	57.9924	17.3734	ICD_HS_ED_Rate	137176	141.418	12.665	116.595	166.242
1189	GA	coweta	2016-17	246	FLuAll_Model1	101.178	30.1782	ICD_HS_ED_Rate	139229	249.358	21.6752	206.874	291.841
1190	GA	coweta	2017-18	651	FLuAll_Model1	20.8278	6.23886	ICD_HS_ED_Rate	141488	474.829	4.40944	466.186	483.471
1191	GA	coweta	2018-19	335	NA	NA	NA	NA	143639	233.224	0	233.224	233.224
1192	GA	coweta	2019-20	306	NA	NA	NA	NA	145671	210.062	0	210.062	210.062
1193	GA	crawford	2010-11	10	FLuAll_Model1	-0.929437	1.04989	ICD_HS_ED_Rate	12557	72.2351	8.36101	55.8475	88.6227
1194	GA	crawford	2011-12	3	FLuAll_Model1	-0.379405	0.432384	ICD_HS_ED_Rate	12541.5	20.8954	3.44763	14.138	27.6527
1195	GA	crawford	2012-13	24	FLuAll_Model1	-3.66728	4.12596	ICD_HS_ED_Rate	12482.5	162.89	33.0539	98.1041	227.676
1196	GA	crawford	2013-14	18	FLuAll_Model1	-2.66777	2.89856	ICD_HS_ED_Rate	12358	124.067	23.4549	78.0956	170.039
1197	GA	crawford	2014-15	28	FLuAll_Model1	-3.83222	3.98199	ICD_HS_ED_Rate	12281	196.79	32.424	133.239	260.341
1198	GA	crawford	2015-16	15	FLuAll_Model1	-1.72137	1.96536	ICD_HS_ED_Rate	12229	108.583	16.0713	77.0833	140.083
1199	GA	crawford	2016-17	36	FLuAll_Model1	-5.18589	5.88565	ICD_HS_ED_Rate	12154	253.531	48.4257	158.616	348.445
1200	GA	crawford	2017-18	59	FLuAll_Model1	-1.26349	1.42315	ICD_HS_ED_Rate	12116	476.531	11.7461	453.509	499.553
1201	GA	crawford	2018-19	23	NA	NA	NA	NA	12145	189.378	0	189.378	189.378
1202	GA	crawford	2019-20	24	NA	NA	NA	NA	12141.5	197.669	0	197.669	197.669
1203	GA	crisp	2010-11	16	FLuAll_Model1	3.63547	1.20408	ICD_HS_ED_Rate	23435	83.7869	5.13795	73.7166	93.8573
1204	GA	crisp	2011-12	13	FLuAll_Model1	3.1952	1.06854	ICD_HS_ED_Rate	23250.5	69.6553	4.59576	60.6476	78.663
1205	GA	crisp	2012-13	108	FLuAll_Model1	26.2829	8.62893	ICD_HS_ED_Rate	22811.5	588.663	37.8271	514.522	662.804
1206	GA	crisp	2013-14	28	FLuAll_Model1	7.90885	2.60262	ICD_HS_ED_Rate	22344	160.709	11.6479	137.879	183.539
1207	GA	crisp	2014-15	123	FLuAll_Model1	48.9566	16.6378	ICD_HS_ED_Rate	21991	781.941	75.6573	633.653	930.229
1208	GA	crisp	2015-16	21	FLuAll_Model1	5.93843	1.97622	ICD_HS_ED_Rate	21728	123.98	9.09527	106.154	141.807
1209	GA	crisp	2016-17	40	FLuAll_Model1	13.4962	4.47272	ICD_HS_ED_Rate	21403	249.947	20.8976	208.988	290.907
1210	GA	crisp	2017-18	149	FLuAll_Model1	1.50191	0.503692	ICD_HS_ED_Rate	21040.5	715.296	2.39392	710.604	719.988
1211	GA	crisp	2018-19	117	NA	NA	NA	NA	20695	565.354	0	565.354	565.354
1212	GA	crisp	2019-20	45	NA	NA	NA	NA	20280	221.893	0	221.893	221.893
1213	GA	dade	2010-11	4	FLuAll_Model1	-2.90317	0.566871	ICD_HS_ED_Rate	16590	6.61139	3.41695	-0.0858223	13.3086
1214	GA	dade	2011-12	0	FLuAll_Model1	0	0	ICD_HS_ED_Rate	16547.5	0	0	0	0
1215	GA	dade	2012-13	8	FLuAll_Model1	-3.88541	0.740934	ICD_HS_ED_Rate	16498	24.9399	4.49105	16.1375	33.7424
1216	GA	dade	2013-14	2	FLuAll_Model1	-1.38643	0.323961	ICD_HS_ED_Rate	16405.5	3.74002	1.97471	-0.130406	7.61045
1217	GA	dade	2014-15	2	FLuAll_Model1	-1.29972	0.259818	ICD_HS_ED_Rate	16319	4.29121	1.59212	1.17066	7.41176
1218	GA	dade	2015-16	3	FLuAll_Model1	-2.62987	0.371932	ICD_HS_ED_Rate	16352.5	2.26345	2.27446	-2.1945	6.7214
1219	GA	dade	2016-17	8	FLuAll_Model1	-5.16537	1.58544	ICD_HS_ED_Rate	16387.5	17.2975	9.67468	-1.66489	36.2599
1220	GA	dade	2017-18	33	FLuAll_Model1	0	0	ICD_HS_ED_Rate	16391	201.33	0	201.33	201.33
1221	GA	dade	2018-19	37	NA	NA	NA	NA	16342	226.41	0	226.41	226.41
1222	GA	dade	2019-20	20	NA	NA	NA	NA	16256.5	123.028	0	123.028	123.028
1223	GA	dawson	2010-11	28	FLuAll_Model1	7.93945	4.37455	ICD_HS_ED_Rate	22307.5	161.109	19.6102	122.673	199.545
1224	GA	dawson	2011-12	9	FLuAll_Model1	2.12682	1.18238	ICD_HS_ED_Rate	22399.5	49.6744	5.27861	39.3283	60.0205
1225	GA	dawson	2012-13	74	FLuAll_Model1	19.3046	10.8699	ICD_HS_ED_Rate	22588.5	413.062	48.1214	318.745	507.38
1226	GA	dawson	2013-14	51	FLuAll_Model1	12.2398	6.82298	ICD_HS_ED_Rate	22828.5	277.021	29.888	218.441	335.602
1227	GA	dawson	2014-15	66	FLuAll_Model1	18.3558	10.3555	ICD_HS_ED_Rate	23171.5	364.05	44.6905	276.457	451.643
1228	GA	dawson	2015-16	31	FLuAll_Model1	7.55648	4.1904	ICD_HS_ED_Rate	23511	163.993	17.8231	129.06	198.927
1229	GA	dawson	2016-17	89	FLuAll_Model1	23.6701	12.9729	ICD_HS_ED_Rate	24011.5	469.234	54.0278	363.339	575.128
1230	GA	dawson	2017-18	193	FLuAll_Model1	5.67939	3.11272	ICD_HS_ED_Rate	24722.5	803.638	12.5906	778.96	828.316
1231	GA	dawson	2018-19	80	NA	NA	NA	NA	25531	313.345	0	313.345	313.345
1232	GA	dawson	2019-20	83	NA	NA	NA	NA	26523	312.936	0	312.936	312.936
1233	GA	decatur	2010-11	161	FLuAll_Model1	50.2875	13.3111	ICD_HS_ED_Rate	27906	757.14	47.7	663.648	850.632
1234	GA	decatur	2011-12	3	FLuAll_Model1	0.80929	0.220279	ICD_HS_ED_Rate	28030	13.59	0.785869	12.0497	15.1304
1235	GA	decatur	2012-13	268	FLuAll_Model1	97.9369	25.6086	ICD_HS_ED_Rate	28192.5	1297.99	90.8349	1119.96	1476.03
1236	GA	decatur	2013-14	125	FLuAll_Model1	31.0851	8.5075	ICD_HS_ED_Rate	28364.5	550.283	29.9935	491.496	609.07
1237	GA	decatur	2014-15	251	FLuAll_Model1	95.077	25.5144	ICD_HS_ED_Rate	28534	1212.86	89.4174	1037.6	1388.12
1238	GA	decatur	2015-16	102	FLuAll_Model1	30.4934	8.12296	ICD_HS_ED_Rate	28590	463.426	28.4119	407.739	519.113
1239	GA	decatur	2016-17	256	FLuAll_Model1	73.4524	19.4268	ICD_HS_ED_Rate	28677	1148.84	67.7436	1016.06	1281.62
1240	GA	decatur	2017-18	474	FLuAll_Model1	22.8729	5.91851	ICD_HS_ED_Rate	28940	1716.91	20.451	1676.82	1756.99
1241	GA	decatur	2018-19	223	NA	NA	NA	NA	29122	765.744	0	765.744	765.744
1242	GA	decatur	2019-20	220	NA	NA	NA	NA	29262.5	751.815	0	751.815	751.815
1243	GA	dekalb	2010-11	405	FLuAll_Model1	484.035	39.3737	ICD_HS_ED_Rate	695958	127.743	5.65748	116.654	138.831
1244	GA	dekalb	2011-12	180	FLuAll_Model1	212.545	17.2144	ICD_HS_ED_Rate	705394	55.649	2.4404	50.8658	60.4322
1245	GA	dekalb	2012-13	1964	FLuAll_Model1	2420.04	188.746	ICD_HS_ED_Rate	715231	612.955	26.3895	561.231	664.678
1246	GA	dekalb	2013-14	1189	FLuAll_Model1	1101.72	88.544	ICD_HS_ED_Rate	722686	316.973	12.2521	292.959	340.987
1247	GA	dekalb	2014-15	1848	FLuAll_Model1	2553.99	202.266	ICD_HS_ED_Rate	730960	602.22	27.6713	547.984	656.456
1248	GA	dekalb	2015-16	1134	FLuAll_Model1	1505.09	117.898	ICD_HS_ED_Rate	741843	355.748	15.8926	324.598	386.897
1249	GA	dekalb	2016-17	2308	FLuAll_Model1	2978.37	228.572	ICD_HS_ED_Rate	750681	704.21	30.4486	644.531	763.89
1250	GA	dekalb	2017-18	3688	FLuAll_Model1	402.842	32.4803	ICD_HS_ED_Rate	755026	541.815	4.30188	533.383	550.247
1251	GA	dekalb	2018-19	2231	NA	NA	NA	NA	759292	293.826	0	293.826	293.826
1252	GA	dekalb	2019-20	1801	NA	NA	NA	NA	763014	236.038	0	236.038	236.038
1253	GA	dodge	2010-11	48	FLuAll_Model1	14.2274	4.20649	ICD_HS_ED_Rate	21655	287.358	19.425	249.285	325.431
1254	GA	dodge	2011-12	7	FLuAll_Model1	1.79403	0.544398	ICD_HS_ED_Rate	21458	40.9825	2.53704	36.0099	45.9551
1255	GA	dodge	2012-13	108	FLuAll_Model1	31.5695	9.25016	ICD_HS_ED_Rate	21297	655.348	43.4341	570.217	740.479
1256	GA	dodge	2013-14	67	FLuAll_Model1	12.7991	3.81372	ICD_HS_ED_Rate	21073	378.679	18.0977	343.208	414.151
1257	GA	dodge	2014-15	100	FLuAll_Model1	27.5523	8.49356	ICD_HS_ED_Rate	20889.5	610.605	40.6595	530.912	690.297
1258	GA	dodge	2015-16	59	FLuAll_Model1	13.4139	4.0526	ICD_HS_ED_Rate	20693	349.944	19.5844	311.559	388.33
1259	GA	dodge	2016-17	134	FLuAll_Model1	32.619	9.68545	ICD_HS_ED_Rate	20435.5	815.341	47.3952	722.447	908.236
1260	GA	dodge	2017-18	270	FLuAll_Model1	3.64165	1.12573	ICD_HS_ED_Rate	20355.5	1344.31	5.53034	1333.47	1355.15
1261	GA	dodge	2018-19	154	NA	NA	NA	NA	20251.5	760.437	0	760.437	760.437
1262	GA	dodge	2019-20	87	NA	NA	NA	NA	20007	434.848	0	434.848	434.848
1263	GA	dooly	2010-11	17	FLuAll_Model1	-1.91249	1.50882	ICD_HS_ED_Rate	14561	103.616	10.3621	83.3062	123.926
1264	GA	dooly	2011-12	3	FLuAll_Model1	-0.344284	0.271018	ICD_HS_ED_Rate	14059	18.8898	1.92772	15.1115	22.6681
1265	GA	dooly	2012-13	65	FLuAll_Model1	-7.62349	5.98232	ICD_HS_ED_Rate	13710	418.501	43.6347	332.977	504.025
1266	GA	dooly	2013-14	19	FLuAll_Model1	-2.77587	2.1326	ICD_HS_ED_Rate	13404.5	121.035	15.9096	89.8521	152.218
1267	GA	dooly	2014-15	67	FLuAll_Model1	-8.46349	6.74724	ICD_HS_ED_Rate	13043	448.796	51.7307	347.404	550.189
1268	GA	dooly	2015-16	13	FLuAll_Model1	-1.43443	1.13261	ICD_HS_ED_Rate	12670.5	91.2795	8.93893	73.7592	108.8
1269	GA	dooly	2016-17	39	FLuAll_Model1	-5.53413	4.36818	ICD_HS_ED_Rate	12290	272.302	35.5425	202.638	341.965
1270	GA	dooly	2017-18	55	FLuAll_Model1	-1.02423	0.802064	ICD_HS_ED_Rate	12024.5	448.882	6.67025	435.808	461.955
1271	GA	dooly	2018-19	72	NA	NA	NA	NA	11718.5	614.413	0	614.413	614.413
1272	GA	dooly	2019-20	29	NA	NA	NA	NA	11325	256.071	0	256.071	256.071
1273	GA	dougherty	2010-11	214	FLuAll_Model1	24.5592	12.3293	ICD_HS_ED_Rate	94723	251.849	13.0161	226.338	277.361
1274	GA	dougherty	2011-12	36	FLuAll_Model1	3.99144	2.01711	ICD_HS_ED_Rate	94683	42.2372	2.13038	38.0616	46.4127
1275	GA	dougherty	2012-13	432	FLuAll_Model1	43.5366	21.8287	ICD_HS_ED_Rate	93758	507.196	23.2819	461.563	552.828
1276	GA	dougherty	2013-14	720	FLuAll_Model1	72.0685	36.0476	ICD_HS_ED_Rate	92699	854.452	38.8867	778.234	930.67
1277	GA	dougherty	2014-15	1191	FLuAll_Model1	163.262	82.0626	ICD_HS_ED_Rate	91622.5	1478.09	89.566	1302.54	1653.64
1278	GA	dougherty	2015-16	475	FLuAll_Model1	47.4768	23.8595	ICD_HS_ED_Rate	90296.5	578.624	26.4235	526.833	630.414
1279	GA	dougherty	2016-17	643	FLuAll_Model1	52.3582	26.2378	ICD_HS_ED_Rate	89186.5	779.668	29.419	722.006	837.329
1280	GA	dougherty	2017-18	613	FLuAll_Model1	4.63878	2.34069	ICD_HS_ED_Rate	88538.5	697.593	2.64369	692.412	702.775
1281	GA	dougherty	2018-19	422	NA	NA	NA	NA	87600.5	481.732	0	481.732	481.732
1282	GA	dougherty	2019-20	533	NA	NA	NA	NA	85999.5	619.771	0	619.771	619.771
1283	GA	douglas	2010-11	128	FLuAll_Model1	112.832	15.2714	ICD_HS_ED_Rate	132660	181.54	11.5117	158.977	204.103
1284	GA	douglas	2011-12	42	FLuAll_Model1	32.4596	4.35056	ICD_HS_ED_Rate	132848	56.0485	3.27483	49.6299	62.4672
1285	GA	douglas	2012-13	466	FLuAll_Model1	439.913	58.2356	ICD_HS_ED_Rate	134006	676.027	43.4576	590.85	761.204
1286	GA	douglas	2013-14	293	FLuAll_Model1	239.924	32.2068	ICD_HS_ED_Rate	135916	392.097	23.696	345.653	438.541
1287	GA	douglas	2014-15	530	FLuAll_Model1	561.897	72.8254	ICD_HS_ED_Rate	137594	793.567	52.9279	689.829	897.306
1288	GA	douglas	2015-16	297	FLuAll_Model1	289.651	38.3408	ICD_HS_ED_Rate	139050	421.898	27.5733	367.854	475.941
1289	GA	douglas	2016-17	735	FLuAll_Model1	666.637	85.5148	ICD_HS_ED_Rate	140354	998.644	60.9279	879.225	1118.06
1290	GA	douglas	2017-18	1493	FLuAll_Model1	142.01	18.5131	ICD_HS_ED_Rate	141713	1153.75	13.0638	1128.14	1179.35
1291	GA	douglas	2018-19	635	NA	NA	NA	NA	142912	444.331	0	444.331	444.331
1292	GA	douglas	2019-20	664	NA	NA	NA	NA	143997	461.121	0	461.121	461.121
1293	GA	early	2010-11	108	FLuAll_Model1	-8.59024	9.40456	ICD_HS_ED_Rate	10899.5	912.058	86.2844	742.941	1081.18
1294	GA	early	2011-12	5	FLuAll_Model1	-0.264186	0.277432	ICD_HS_ED_Rate	10802	43.842	2.56834	38.8081	48.8759
1295	GA	early	2012-13	107	FLuAll_Model1	-6.52949	6.92424	ICD_HS_ED_Rate	10781	931.922	64.2263	806.038	1057.81
1296	GA	early	2013-14	34	FLuAll_Model1	-1.04591	1.10305	ICD_HS_ED_Rate	10766.5	306.08	10.2452	285.999	326.16
1297	GA	early	2014-15	64	FLuAll_Model1	-2.84836	2.96373	ICD_HS_ED_Rate	10815.5	565.407	27.4026	511.698	619.116
1298	GA	early	2015-16	52	FLuAll_Model1	-3.08797	3.30178	ICD_HS_ED_Rate	10846.5	450.948	30.441	391.283	510.612
1299	GA	early	2016-17	121	FLuAll_Model1	-6.7286	7.01143	ICD_HS_ED_Rate	10842.5	1053.92	64.6662	927.175	1180.67
1300	GA	early	2017-18	136	FLuAll_Model1	-0.503883	0.531359	ICD_HS_ED_Rate	10889.5	1244.28	4.87955	1234.72	1253.85
1301	GA	early	2018-19	68	NA	NA	NA	NA	10908.5	623.367	0	623.367	623.367
1302	GA	early	2019-20	44	NA	NA	NA	NA	10854.5	405.362	0	405.362	405.362
1303	GA	echols	2010-11	3	FLuAll_Model1	-3.00969	0.518421	ICD_HS_ED_Rate	4017.5	-0.241216	12.9041	-25.5332	25.0507
1304	GA	echols	2011-12	0	FLuAll_Model1	0	0	ICD_HS_ED_Rate	3970.5	0	0	0	0
1305	GA	echols	2012-13	4	FLuAll_Model1	-2.27925	0.501414	ICD_HS_ED_Rate	3892.5	44.2069	12.8815	18.9591	69.4547
1306	GA	echols	2013-14	10	FLuAll_Model1	-5.40113	1.08984	ICD_HS_ED_Rate	3872.5	118.757	28.143	63.5969	173.917
1307	GA	echols	2014-15	12	FLuAll_Model1	-4.68606	1.36479	ICD_HS_ED_Rate	3879.5	188.528	35.1795	119.576	257.48
1308	GA	echols	2015-16	1	FLuAll_Model1	-0.648985	0.166091	ICD_HS_ED_Rate	3842.5	9.13507	4.32246	0.663046	17.6071
1309	GA	echols	2016-17	4	FLuAll_Model1	-2.32857	0.469961	ICD_HS_ED_Rate	3746	44.6191	12.5457	20.0295	69.2086
1310	GA	echols	2017-18	2	FLuAll_Model1	0	0	ICD_HS_ED_Rate	3699	54.0687	0	54.0687	54.0687
1311	GA	echols	2018-19	11	NA	NA	NA	NA	3696.5	297.579	0	297.579	297.579
1312	GA	echols	2019-20	7	NA	NA	NA	NA	3710.5	188.654	0	188.654	188.654
1313	GA	effingham	2010-11	99	FLuAll_Model1	29.6411	11.2709	ICD_HS_ED_Rate	52543	244.83	21.4508	202.786	286.874
1314	GA	effingham	2011-12	13	FLuAll_Model1	3.02332	1.17305	ICD_HS_ED_Rate	52947.5	30.2627	2.21549	25.9203	34.605
1315	GA	effingham	2012-13	202	FLuAll_Model1	56.8069	22.1114	ICD_HS_ED_Rate	53783	481.206	41.1123	400.626	561.786
1316	GA	effingham	2013-14	87	FLuAll_Model1	23.6588	9.22387	ICD_HS_ED_Rate	54778	202.013	16.8386	169.01	235.017
1317	GA	effingham	2014-15	213	FLuAll_Model1	67.794	26.183	ICD_HS_ED_Rate	56066.5	500.823	46.7	409.291	592.355
1318	GA	effingham	2015-16	43	FLuAll_Model1	10.3484	4.017	ICD_HS_ED_Rate	57635.5	92.5616	6.96966	78.9011	106.222
1319	GA	effingham	2016-17	151	FLuAll_Model1	43.8609	17.0074	ICD_HS_ED_Rate	59066	329.904	28.7939	273.468	386.34
1320	GA	effingham	2017-18	339	FLuAll_Model1	17.3887	6.65505	ICD_HS_ED_Rate	60758.5	586.566	10.9533	565.098	608.034
1321	GA	effingham	2018-19	302	NA	NA	NA	NA	62796.5	480.919	0	480.919	480.919
1322	GA	effingham	2019-20	121	NA	NA	NA	NA	64484	187.643	0	187.643	187.643
1323	GA	elbert	2010-11	41	FLuAll_Model1	-5.14707	4.34326	ICD_HS_ED_Rate	19964.5	179.583	21.7549	136.944	222.223
1324	GA	elbert	2011-12	12	FLuAll_Model1	-1.3159	1.09979	ICD_HS_ED_Rate	19709	54.2093	5.58013	43.2722	65.1463
1325	GA	elbert	2012-13	102	FLuAll_Model1	-9.56289	8.03056	ICD_HS_ED_Rate	19584	472.003	41.0057	391.632	552.374
1326	GA	elbert	2013-14	51	FLuAll_Model1	-5.28548	4.40173	ICD_HS_ED_Rate	19522	234.169	22.5476	189.976	278.362
1327	GA	elbert	2014-15	84	FLuAll_Model1	-11.5368	9.67734	ICD_HS_ED_Rate	19490.5	371.787	49.6516	274.47	469.105
1328	GA	elbert	2015-16	46	FLuAll_Model1	-5.72	4.79148	ICD_HS_ED_Rate	19436.5	207.239	24.652	158.921	255.557
1329	GA	elbert	2016-17	105	FLuAll_Model1	-13.5303	11.3729	ICD_HS_ED_Rate	19358.5	472.504	58.7489	357.356	587.652
1330	GA	elbert	2017-18	235	FLuAll_Model1	-1.93275	1.62584	ICD_HS_ED_Rate	19353	1204.3	8.401	1187.83	1220.76
1331	GA	elbert	2018-19	109	NA	NA	NA	NA	19445.5	560.541	0	560.541	560.541
1332	GA	elbert	2019-20	148	NA	NA	NA	NA	19604	754.948	0	754.948	754.948
1333	GA	emanuel	2010-11	59	FLuAll_Model1	10.8632	5.34768	ICD_HS_ED_Rate	22517	310.269	23.7495	263.719	356.818
1334	GA	emanuel	2011-12	14	FLuAll_Model1	2.32284	1.15564	ICD_HS_ED_Rate	22574.5	72.3065	5.11924	62.2728	82.3402
1335	GA	emanuel	2012-13	177	FLuAll_Model1	27.5719	13.2443	ICD_HS_ED_Rate	22690.5	901.575	58.3696	787.171	1015.98
1336	GA	emanuel	2013-14	75	FLuAll_Model1	7.75002	3.874	ICD_HS_ED_Rate	22632.5	365.625	17.117	332.075	399.174
1337	GA	emanuel	2014-15	212	FLuAll_Model1	35.6809	17.3834	ICD_HS_ED_Rate	22639	1094.05	76.7854	943.546	1244.54
1338	GA	emanuel	2015-16	41	FLuAll_Model1	5.97756	2.94232	ICD_HS_ED_Rate	22659.5	207.319	12.9849	181.869	232.77
1339	GA	emanuel	2016-17	231	FLuAll_Model1	35.1167	17.2985	ICD_HS_ED_Rate	22678	1173.46	76.2788	1023.95	1322.96
1340	GA	emanuel	2017-18	447	FLuAll_Model1	5.63919	2.78023	ICD_HS_ED_Rate	22778	1987.18	12.2058	1963.25	2011.1
1341	GA	emanuel	2018-19	182	NA	NA	NA	NA	22841.5	796.795	0	796.795	796.795
1342	GA	emanuel	2019-20	152	NA	NA	NA	NA	22871.5	664.583	0	664.583	664.583
1343	GA	evans	2010-11	36	FLuAll_Model1	3.12911	2.23017	ICD_HS_ED_Rate	11007.5	355.477	20.2605	315.766	395.187
1344	GA	evans	2011-12	42	FLuAll_Model1	3.39293	2.43279	ICD_HS_ED_Rate	10863.5	417.848	22.3942	373.955	461.741
1345	GA	evans	2012-13	130	FLuAll_Model1	11.8991	8.38556	ICD_HS_ED_Rate	10784	1315.83	77.7593	1163.42	1468.24
1346	GA	evans	2013-14	38	FLuAll_Model1	3.47445	2.49771	ICD_HS_ED_Rate	10836.5	382.729	23.0491	337.553	427.905
1347	GA	evans	2014-15	101	FLuAll_Model1	9.8914	7.07065	ICD_HS_ED_Rate	10844	1022.61	65.2033	894.807	1150.4
1348	GA	evans	2015-16	16	FLuAll_Model1	1.19215	0.859066	ICD_HS_ED_Rate	10815	158.966	7.94328	143.397	174.535
1349	GA	evans	2016-17	129	FLuAll_Model1	11.8856	8.40425	ICD_HS_ED_Rate	10811.5	1303.11	77.7344	1150.75	1455.47
1350	GA	evans	2017-18	190	FLuAll_Model1	2.75222	1.9792	ICD_HS_ED_Rate	10831	1779.63	18.2735	1743.82	1815.45
1351	GA	evans	2018-19	121	NA	NA	NA	NA	10823	1117.99	0	1117.99	1117.99
1352	GA	evans	2019-20	47	NA	NA	NA	NA	10806.5	434.923	0	434.923	434.923
1353	GA	fannin	2010-11	21	FLuAll_Model1	5.52724	1.77302	ICD_HS_ED_Rate	23554	112.623	7.52749	97.8692	127.377
1354	GA	fannin	2011-12	6	FLuAll_Model1	1.59794	0.50348	ICD_HS_ED_Rate	23430	32.4283	2.14887	28.2165	36.64
1355	GA	fannin	2012-13	75	FLuAll_Model1	20.6373	6.74358	ICD_HS_ED_Rate	23452.5	407.792	28.7542	351.433	464.15
1356	GA	fannin	2013-14	97	FLuAll_Model1	24.3728	7.8709	ICD_HS_ED_Rate	23497.5	516.535	33.4968	450.881	582.189
1357	GA	fannin	2014-15	92	FLuAll_Model1	26.8168	8.37793	ICD_HS_ED_Rate	23714.5	501.03	35.3283	431.787	570.274
1358	GA	fannin	2015-16	64	FLuAll_Model1	22.0365	6.98481	ICD_HS_ED_Rate	24180	355.817	28.8867	299.199	412.435
1359	GA	fannin	2016-17	147	FLuAll_Model1	45.9122	14.394	ICD_HS_ED_Rate	24481	788.008	58.7966	672.766	903.249
1360	GA	fannin	2017-18	225	FLuAll_Model1	6.04678	1.8938	ICD_HS_ED_Rate	24822.5	930.796	7.62938	915.842	945.749
1361	GA	fannin	2018-19	159	NA	NA	NA	NA	25083	633.895	0	633.895	633.895
1362	GA	fannin	2019-20	98	NA	NA	NA	NA	25256.5	388.019	0	388.019	388.019
1363	GA	fayette	2010-11	68	FLuAll_Model1	20.316	8.23686	ICD_HS_ED_Rate	107260	82.3386	7.67938	67.287	97.3902
1364	GA	fayette	2011-12	22	FLuAll_Model1	6.25202	2.55039	ICD_HS_ED_Rate	107835	26.1993	2.36508	21.5637	30.8349
1365	GA	fayette	2012-13	188	FLuAll_Model1	59.6987	23.8595	ICD_HS_ED_Rate	108662	227.953	21.9575	184.917	270.99
1366	GA	fayette	2013-14	102	FLuAll_Model1	25.0367	10.1411	ICD_HS_ED_Rate	109966	115.524	9.22201	97.4485	133.599
1367	GA	fayette	2014-15	178	FLuAll_Model1	61.6829	24.6616	ICD_HS_ED_Rate	111392	215.172	22.1396	171.778	258.565
1368	GA	fayette	2015-16	84	FLuAll_Model1	29.3509	11.8011	ICD_HS_ED_Rate	112770	100.516	10.4648	80.0045	121.027
1369	GA	fayette	2016-17	138	FLuAll_Model1	46.1772	18.5526	ICD_HS_ED_Rate	114335	161.086	16.2265	129.282	192.89
1370	GA	fayette	2017-18	364	FLuAll_Model1	10.5275	4.24801	ICD_HS_ED_Rate	115698	323.711	3.67164	316.515	330.908
1371	GA	fayette	2018-19	203	NA	NA	NA	NA	117091	173.369	0	173.369	173.369
1372	GA	fayette	2019-20	134	NA	NA	NA	NA	118730	112.862	0	112.862	112.862
1373	GA	floyd	2010-11	350	FLuAll_Model1	141.509	17.5442	ICD_HS_ED_Rate	96293	510.431	18.2196	474.72	546.141
1374	GA	floyd	2011-12	65	FLuAll_Model1	27.4467	3.44251	ICD_HS_ED_Rate	96064.5	96.234	3.58354	89.2103	103.258
1375	GA	floyd	2012-13	839	FLuAll_Model1	349.002	43.3443	ICD_HS_ED_Rate	95960	1238.02	45.1692	1149.49	1326.55
1376	GA	floyd	2013-14	692	FLuAll_Model1	301.67	36.8584	ICD_HS_ED_Rate	95928.5	1035.84	38.4228	960.536	1111.15
1377	GA	floyd	2014-15	1325	FLuAll_Model1	688.873	87.6978	ICD_HS_ED_Rate	96058.5	2096.51	91.2963	1917.57	2275.45
1378	GA	floyd	2015-16	498	FLuAll_Model1	235.93	29.2442	ICD_HS_ED_Rate	96473.5	760.758	30.3132	701.345	820.172
1379	GA	floyd	2016-17	951	FLuAll_Model1	445.512	54.1759	ICD_HS_ED_Rate	97119.5	1437.93	55.7827	1328.6	1547.27
1380	GA	floyd	2017-18	1367	FLuAll_Model1	74.3711	9.32713	ICD_HS_ED_Rate	97714.5	1475.08	9.54529	1456.38	1493.79
1381	GA	floyd	2018-19	752	NA	NA	NA	NA	98139	766.26	0	766.26	766.26
1382	GA	floyd	2019-20	514	NA	NA	NA	NA	98463.5	522.021	0	522.021	522.021
1383	GA	forsyth	2010-11	77	FLuAll_Model1	29.6426	10.5367	ICD_HS_ED_Rate	179419	59.4377	5.87268	47.9273	70.9482
1384	GA	forsyth	2011-12	38	FLuAll_Model1	12.1972	4.34602	ICD_HS_ED_Rate	184632	27.1877	2.35388	22.5741	31.8013
1385	GA	forsyth	2012-13	188	FLuAll_Model1	62.3546	22.2536	ICD_HS_ED_Rate	190786	131.223	11.6642	108.361	154.085
1386	GA	forsyth	2013-14	127	FLuAll_Model1	37.4549	13.2403	ICD_HS_ED_Rate	198902	82.6816	6.65674	69.6344	95.7288
1387	GA	forsyth	2014-15	204	FLuAll_Model1	70.5581	25.0558	ICD_HS_ED_Rate	207720	132.177	12.0623	108.535	155.819
1388	GA	forsyth	2015-16	134	FLuAll_Model1	41.7417	14.718	ICD_HS_ED_Rate	216860	81.0393	6.78688	67.737	94.3415
1389	GA	forsyth	2016-17	385	FLuAll_Model1	133.743	46.5851	ICD_HS_ED_Rate	226116	229.414	20.6023	189.034	269.794
1390	GA	forsyth	2017-18	803	FLuAll_Model1	35.2746	12.6476	ICD_HS_ED_Rate	234580	357.351	5.39159	346.784	367.919
1391	GA	forsyth	2018-19	311	NA	NA	NA	NA	242388	128.306	0	128.306	128.306
1392	GA	forsyth	2019-20	222	NA	NA	NA	NA	249506	88.9756	0	88.9756	88.9756
1393	GA	franklin	2010-11	54	FLuAll_Model1	11.7766	5.64423	ICD_HS_ED_Rate	22024.5	298.652	25.6271	248.423	348.881
1394	GA	franklin	2011-12	11	FLuAll_Model1	1.34056	0.650299	ICD_HS_ED_Rate	21956.5	56.2046	2.96176	50.3995	62.0096
1395	GA	franklin	2012-13	247	FLuAll_Model1	45.9069	21.8619	ICD_HS_ED_Rate	21998.5	1331.49	99.3789	1136.7	1526.27
1396	GA	franklin	2013-14	79	FLuAll_Model1	13.4294	6.5725	ICD_HS_ED_Rate	22128	417.703	29.7022	359.487	475.92
1397	GA	franklin	2014-15	135	FLuAll_Model1	26.7732	13.1063	ICD_HS_ED_Rate	22235.5	727.545	58.9433	612.016	843.074
1398	GA	franklin	2015-16	47	FLuAll_Model1	8.40196	4.04177	ICD_HS_ED_Rate	22322.5	248.189	18.1062	212.701	283.677
1399	GA	franklin	2016-17	155	FLuAll_Model1	29.0404	13.772	ICD_HS_ED_Rate	22607	814.086	60.9192	694.684	933.487
1400	GA	franklin	2017-18	227	FLuAll_Model1	5.57292	2.65322	ICD_HS_ED_Rate	22957	1013.08	11.5573	990.428	1035.73
1401	GA	franklin	2018-19	128	NA	NA	NA	NA	23190.5	551.95	0	551.95	551.95
1402	GA	franklin	2019-20	94	NA	NA	NA	NA	23393	401.83	0	401.83	401.83
1403	GA	fulton	2010-11	834	FLuAll_Model1	1005.67	140.023	ICD_HS_ED_Rate	936380	196.467	14.9536	167.158	225.776
1404	GA	fulton	2011-12	352	FLuAll_Model1	408.248	56.1976	ICD_HS_ED_Rate	959654	79.2211	5.85602	67.7433	90.6989
1405	GA	fulton	2012-13	2524	FLuAll_Model1	2766.19	366.891	ICD_HS_ED_Rate	975857	542.108	37.5968	468.418	615.797
1406	GA	fulton	2013-14	1528	FLuAll_Model1	1233.18	175.531	ICD_HS_ED_Rate	984485	280.469	17.8297	245.523	315.416
1407	GA	fulton	2014-15	2196	FLuAll_Model1	2494.47	335.836	ICD_HS_ED_Rate	995271	471.275	33.7432	405.139	537.412
1408	GA	fulton	2015-16	1380	FLuAll_Model1	1566.49	211.478	ICD_HS_ED_Rate	1.00978e+06	291.794	20.9429	250.746	332.842
1409	GA	fulton	2016-17	2482	FLuAll_Model1	2764.73	365.718	ICD_HS_ED_Rate	1.0262e+06	511.279	35.6381	441.428	581.129
1410	GA	fulton	2017-18	5648	FLuAll_Model1	497.977	67.2621	ICD_HS_ED_Rate	1039149	591.443	6.47281	578.757	604.13
1411	GA	fulton	2018-19	2785	NA	NA	NA	NA	1050638	265.077	0	265.077	265.077
1412	GA	fulton	2019-20	2532	NA	NA	NA	NA	1.06314e+06	238.163	0	238.163	238.163
1413	GA	gilmer	2010-11	76	FLuAll_Model1	10.4266	5.3004	ICD_HS_ED_Rate	28261.5	305.81	18.7549	269.051	342.57
1414	GA	gilmer	2011-12	9	FLuAll_Model1	1.10302	0.562372	ICD_HS_ED_Rate	28170	35.8645	1.99635	31.9516	39.7773
1415	GA	gilmer	2012-13	89	FLuAll_Model1	11.6964	5.92847	ICD_HS_ED_Rate	28322	355.541	20.9324	314.514	396.569
1416	GA	gilmer	2013-14	142	FLuAll_Model1	18.5386	9.33295	ICD_HS_ED_Rate	28644.5	560.452	32.582	496.591	624.312
1417	GA	gilmer	2014-15	170	FLuAll_Model1	25.3128	12.7375	ICD_HS_ED_Rate	29036.5	672.646	43.8671	586.666	758.625
1418	GA	gilmer	2015-16	49	FLuAll_Model1	8.21512	4.23937	ICD_HS_ED_Rate	29461.5	194.203	14.3895	166	222.406
1419	GA	gilmer	2016-17	113	FLuAll_Model1	17.1931	8.65925	ICD_HS_ED_Rate	29842	436.275	29.017	379.401	493.148
1420	GA	gilmer	2017-18	319	FLuAll_Model1	5.20051	2.62963	ICD_HS_ED_Rate	30325.5	1069.07	8.67136	1052.07	1086.06
1421	GA	gilmer	2018-19	183	NA	NA	NA	NA	30843	593.327	0	593.327	593.327
1422	GA	gilmer	2019-20	103	NA	NA	NA	NA	31262	329.473	0	329.473	329.473
1423	GA	glascock	2010-11	4	FLuAll_Model1	-1.61361	0.530487	ICD_HS_ED_Rate	3071.5	77.6945	17.2713	43.8428	111.546
1424	GA	glascock	2011-12	4	FLuAll_Model1	-1.93212	0.582827	ICD_HS_ED_Rate	3074	67.2699	18.9599	30.1085	104.431
1425	GA	glascock	2012-13	12	FLuAll_Model1	-3.46363	1.21369	ICD_HS_ED_Rate	3035	281.264	39.9899	202.884	359.645
1426	GA	glascock	2013-14	6	FLuAll_Model1	-1.51298	0.543181	ICD_HS_ED_Rate	2961.5	151.512	18.3414	115.562	187.461
1427	GA	glascock	2014-15	18	FLuAll_Model1	-5.45699	1.82835	ICD_HS_ED_Rate	2942.5	426.271	62.136	304.484	548.057
1428	GA	glascock	2015-16	5	FLuAll_Model1	-1.28112	0.469947	ICD_HS_ED_Rate	2939	126.535	15.99	95.195	157.876
1429	GA	glascock	2016-17	14	FLuAll_Model1	-5.3255	1.7531	ICD_HS_ED_Rate	2927	296.362	59.8942	178.969	413.754
1430	GA	glascock	2017-18	41	FLuAll_Model1	0	0	ICD_HS_ED_Rate	2911	1408.45	0	1408.45	1408.45
1431	GA	glascock	2018-19	12	NA	NA	NA	NA	2882	416.378	0	416.378	416.378
1432	GA	glascock	2019-20	2	NA	NA	NA	NA	2887	69.2761	0	69.2761	69.2761
1433	GA	glynn	2010-11	91	FLuAll_Model1	23.9003	11.8991	ICD_HS_ED_Rate	79865	143.868	14.899	114.666	173.07
1434	GA	glynn	2011-12	21	FLuAll_Model1	4.57307	2.29006	ICD_HS_ED_Rate	80302	31.8461	2.85181	26.2566	37.4357
1435	GA	glynn	2012-13	282	FLuAll_Model1	61.6913	30.7787	ICD_HS_ED_Rate	80896	424.856	38.0472	350.283	499.428
1436	GA	glynn	2013-14	370	FLuAll_Model1	87.5717	43.1426	ICD_HS_ED_Rate	81454	561.755	52.9656	457.942	665.567
1437	GA	glynn	2014-15	339	FLuAll_Model1	84.7699	42.1155	ICD_HS_ED_Rate	82266.5	515.118	51.194	414.778	615.459
1438	GA	glynn	2015-16	377	FLuAll_Model1	86.4839	42.6337	ICD_HS_ED_Rate	83158	557.353	51.2683	456.867	657.839
1439	GA	glynn	2016-17	244	FLuAll_Model1	56.5529	28.0387	ICD_HS_ED_Rate	83769	358.788	33.4714	293.184	424.392
1440	GA	glynn	2017-18	826	FLuAll_Model1	52.2116	25.7469	ICD_HS_ED_Rate	84099	1044.26	30.615	984.254	1104.26
1441	GA	glynn	2018-19	461	NA	NA	NA	NA	84237.5	547.262	0	547.262	547.262
1442	GA	glynn	2019-20	240	NA	NA	NA	NA	84384.5	284.412	0	284.412	284.412
1443	GA	gordon	2010-11	142	FLuAll_Model1	39.825	6.65818	ICD_HS_ED_Rate	55308.5	328.747	12.0383	305.152	352.342
1444	GA	gordon	2011-12	15	FLuAll_Model1	4.11359	0.692281	ICD_HS_ED_Rate	55442	34.4749	1.24866	32.0276	36.9223
1445	GA	gordon	2012-13	629	FLuAll_Model1	184.056	30.5222	ICD_HS_ED_Rate	55493.5	1465.14	55.0015	1357.33	1572.94
1446	GA	gordon	2013-14	596	FLuAll_Model1	192.476	31.4459	ICD_HS_ED_Rate	55458	1421.75	56.7022	1310.62	1532.89
1447	GA	gordon	2014-15	700	FLuAll_Model1	255.137	42.9246	ICD_HS_ED_Rate	55625	1717.1	77.1679	1565.85	1868.35
1448	GA	gordon	2015-16	186	FLuAll_Model1	69.3196	11.5361	ICD_HS_ED_Rate	56099.5	455.119	20.5637	414.814	495.424
1449	GA	gordon	2016-17	606	FLuAll_Model1	270.867	45.5575	ICD_HS_ED_Rate	56412	1554.4	80.7585	1396.11	1712.68
1450	GA	gordon	2017-18	820	FLuAll_Model1	81.709	13.3599	ICD_HS_ED_Rate	56659	1591.47	23.5795	1545.25	1637.68
1451	GA	gordon	2018-19	575	NA	NA	NA	NA	56972.5	1009.26	0	1009.26	1009.26
1452	GA	gordon	2019-20	445	NA	NA	NA	NA	57393.5	775.349	0	775.349	775.349
1453	GA	grady	2010-11	68	FLuAll_Model1	1.5565	3.03229	ICD_HS_ED_Rate	25124.5	276.847	12.0691	253.192	300.503
1454	GA	grady	2011-12	18	FLuAll_Model1	0.297087	0.578939	ICD_HS_ED_Rate	25418	71.9848	2.27767	67.5205	76.449
1455	GA	grady	2012-13	93	FLuAll_Model1	1.85577	3.61708	ICD_HS_ED_Rate	25639	369.967	14.1077	342.316	397.618
1456	GA	grady	2013-14	82	FLuAll_Model1	1.6495	3.21372	ICD_HS_ED_Rate	25818	323.997	12.4476	299.6	348.394
1457	GA	grady	2014-15	359	FLuAll_Model1	11.6499	22.5614	ICD_HS_ED_Rate	26001.5	1425.49	86.7694	1255.43	1595.56
1458	GA	grady	2015-16	106	FLuAll_Model1	4.04683	7.87402	ICD_HS_ED_Rate	26009	423.111	30.2742	363.773	482.448
1459	GA	grady	2016-17	281	FLuAll_Model1	12.0585	23.357	ICD_HS_ED_Rate	25980.5	1127.99	89.9021	951.786	1304.2
1460	GA	grady	2017-18	412	FLuAll_Model1	1.87535	3.64548	ICD_HS_ED_Rate	26085.5	1586.61	13.9751	1559.22	1614
1461	GA	grady	2018-19	275	NA	NA	NA	NA	26201	1049.58	0	1049.58	1049.58
1462	GA	grady	2019-20	207	NA	NA	NA	NA	26221	789.444	0	789.444	789.444
1463	GA	greene	2010-11	67	FLuAll_Model1	-3.73013	4.21784	ICD_HS_ED_Rate	16009.5	395.202	26.3459	343.564	446.84
1464	GA	greene	2011-12	14	FLuAll_Model1	-0.656283	0.739443	ICD_HS_ED_Rate	16108	82.8391	4.59053	73.8416	91.8365
1465	GA	greene	2012-13	146	FLuAll_Model1	-7.72535	8.75432	ICD_HS_ED_Rate	16259.5	850.424	53.8413	744.895	955.953
1466	GA	greene	2013-14	135	FLuAll_Model1	-6.99307	7.94256	ICD_HS_ED_Rate	16421.5	779.508	48.3669	684.709	874.307
1467	GA	greene	2014-15	236	FLuAll_Model1	-13.8184	15.5806	ICD_HS_ED_Rate	16637.5	1335.43	93.6478	1151.88	1518.98
1468	GA	greene	2015-16	79	FLuAll_Model1	-5.03143	5.69194	ICD_HS_ED_Rate	16911	437.399	33.6582	371.429	503.369
1469	GA	greene	2016-17	213	FLuAll_Model1	-15.8092	17.9661	ICD_HS_ED_Rate	17223.5	1144.89	104.311	940.444	1349.34
1470	GA	greene	2017-18	586	FLuAll_Model1	-3.39476	3.84797	ICD_HS_ED_Rate	17654.5	3300.04	21.796	3257.32	3342.76
1471	GA	greene	2018-19	215	NA	NA	NA	NA	18233.5	1179.15	0	1179.15	1179.15
1472	GA	greene	2019-20	73	NA	NA	NA	NA	18787.5	388.556	0	388.556	388.556
1473	GA	gwinnett	2010-11	325	FLuAll_Model1	264.42	25.9484	ICD_HS_ED_Rate	816518	72.1871	3.17794	65.9583	78.4158
1474	GA	gwinnett	2011-12	193	FLuAll_Model1	171.924	16.7654	ICD_HS_ED_Rate	832393	43.8403	2.01412	39.8926	47.788
1475	GA	gwinnett	2012-13	1584	FLuAll_Model1	1276.38	123.079	ICD_HS_ED_Rate	849170	336.844	14.494	308.436	365.252
1476	GA	gwinnett	2013-14	1119	FLuAll_Model1	780.365	74.7865	ICD_HS_ED_Rate	867685	218.9	8.61909	202.007	235.794
1477	GA	gwinnett	2014-15	1958	FLuAll_Model1	1804.58	170.538	ICD_HS_ED_Rate	886344	424.506	19.2407	386.794	462.217
1478	GA	gwinnett	2015-16	1082	FLuAll_Model1	929.243	88.1545	ICD_HS_ED_Rate	904617	222.331	9.74495	203.231	241.431
1479	GA	gwinnett	2016-17	2287	FLuAll_Model1	1828.06	171.413	ICD_HS_ED_Rate	921448	446.586	18.6026	410.125	483.047
1480	GA	gwinnett	2017-18	4477	FLuAll_Model1	331.025	31.7122	ICD_HS_ED_Rate	934444	514.533	3.3937	507.882	521.185
1481	GA	gwinnett	2018-19	2266	NA	NA	NA	NA	945294	239.714	0	239.714	239.714
1482	GA	gwinnett	2019-20	1642	NA	NA	NA	NA	954382	172.049	0	172.049	172.049
1483	GA	habersham	2010-11	102	FLuAll_Model1	47.79	7.42923	ICD_HS_ED_Rate	43029.5	348.11	17.2654	314.27	381.95
1484	GA	habersham	2011-12	11	FLuAll_Model1	4.89871	0.772503	ICD_HS_ED_Rate	43228	36.7787	1.78704	33.2761	40.2813
1485	GA	habersham	2012-13	297	FLuAll_Model1	168.791	26.5086	ICD_HS_ED_Rate	43308.5	1075.52	61.2087	955.549	1195.49
1486	GA	habersham	2013-14	180	FLuAll_Model1	82.078	13.0235	ICD_HS_ED_Rate	43386	604.061	30.0177	545.227	662.896
1487	GA	habersham	2014-15	268	FLuAll_Model1	148.179	24.4407	ICD_HS_ED_Rate	43712.5	952.082	55.9123	842.494	1061.67
1488	GA	habersham	2015-16	79	FLuAll_Model1	40.2443	6.36052	ICD_HS_ED_Rate	44046	270.727	14.4406	242.423	299.03
1489	GA	habersham	2016-17	258	FLuAll_Model1	147.96	22.732	ICD_HS_ED_Rate	44502	912.229	51.0808	812.11	1012.35
1490	GA	habersham	2017-18	383	FLuAll_Model1	18.4847	2.99064	ICD_HS_ED_Rate	45235.5	887.543	6.61127	874.585	900.501
1491	GA	habersham	2018-19	112	NA	NA	NA	NA	45700	245.077	0	245.077	245.077
1492	GA	habersham	2019-20	132	NA	NA	NA	NA	45910.5	287.516	0	287.516	287.516
1493	GA	hall	2010-11	155	FLuAll_Model1	104.219	13.2537	ICD_HS_ED_Rate	181071	143.159	7.31961	128.812	157.505
1494	GA	hall	2011-12	42	FLuAll_Model1	25.7772	3.24359	ICD_HS_ED_Rate	182854	37.0664	1.77388	33.5896	40.5432
1495	GA	hall	2012-13	1144	FLuAll_Model1	698.362	85.7104	ICD_HS_ED_Rate	184578	998.146	46.4358	907.132	1089.16
1496	GA	hall	2013-14	880	FLuAll_Model1	487.761	59.8432	ICD_HS_ED_Rate	186787	732.257	32.0382	669.462	795.052
1497	GA	hall	2014-15	722	FLuAll_Model1	472.063	59.6009	ICD_HS_ED_Rate	189292	630.806	31.4863	569.093	692.519
1498	GA	hall	2015-16	461	FLuAll_Model1	257.412	31.8225	ICD_HS_ED_Rate	192408	373.38	16.5391	340.963	405.796
1499	GA	hall	2016-17	685	FLuAll_Model1	410.234	50.2329	ICD_HS_ED_Rate	195474	560.296	25.698	509.928	610.665
1500	GA	hall	2017-18	1457	FLuAll_Model1	104.174	13.1304	ICD_HS_ED_Rate	197776	789.366	6.63903	776.354	802.379
1501	GA	hall	2018-19	741	NA	NA	NA	NA	200158	370.207	0	370.207	370.207
1502	GA	hall	2019-20	638	NA	NA	NA	NA	202592	314.919	0	314.919	314.919
1503	GA	hancock	2010-11	9	FLuAll_Model1	1.29818	1.01447	ICD_HS_ED_Rate	9405	109.497	10.7865	88.3553	130.638
1504	GA	hancock	2011-12	14	FLuAll_Model1	1.93012	1.50624	ICD_HS_ED_Rate	9236	172.479	16.3084	140.514	204.443
1505	GA	hancock	2012-13	64	FLuAll_Model1	10.3097	8.00839	ICD_HS_ED_Rate	9053	820.829	88.4612	647.445	994.213
1506	GA	hancock	2013-14	39	FLuAll_Model1	4.72372	3.69727	ICD_HS_ED_Rate	8849.5	494.081	41.7794	412.194	575.969
1507	GA	hancock	2014-15	73	FLuAll_Model1	11.8992	9.29112	ICD_HS_ED_Rate	8716.5	974.006	106.592	765.085	1182.93
1508	GA	hancock	2015-16	42	FLuAll_Model1	8.01096	6.74981	ICD_HS_ED_Rate	8781.5	569.504	76.8639	418.85	720.157
1509	GA	hancock	2016-17	59	FLuAll_Model1	10.1521	7.82517	ICD_HS_ED_Rate	8768	788.687	89.2469	613.764	963.611
1510	GA	hancock	2017-18	158	FLuAll_Model1	2.81913	2.22629	ICD_HS_ED_Rate	8636.5	1862.09	25.7777	1811.56	1912.61
1511	GA	hancock	2018-19	94	NA	NA	NA	NA	8630	1089.22	0	1089.22	1089.22
1512	GA	hancock	2019-20	49	NA	NA	NA	NA	8710	562.572	0	562.572	562.572
1513	GA	haralson	2010-11	43	FLuAll_Model1	8.90947	3.44202	ICD_HS_ED_Rate	28583.5	181.606	12.042	158.004	205.209
1514	GA	haralson	2011-12	21	FLuAll_Model1	4.20421	1.63148	ICD_HS_ED_Rate	28323	88.9885	5.76026	77.6984	100.279
1515	GA	haralson	2012-13	225	FLuAll_Model1	48.0722	18.547	ICD_HS_ED_Rate	28245.5	966.781	65.6636	838.081	1095.48
1516	GA	haralson	2013-14	151	FLuAll_Model1	32.8614	12.6465	ICD_HS_ED_Rate	28306	649.549	44.6777	561.981	737.118
1517	GA	haralson	2014-15	205	FLuAll_Model1	44.9082	17.2784	ICD_HS_ED_Rate	28464	877.98	60.7028	759.002	996.957
1518	GA	haralson	2015-16	56	FLuAll_Model1	12.4638	4.85131	ICD_HS_ED_Rate	28642	239.033	16.9378	205.835	272.231
1519	GA	haralson	2016-17	255	FLuAll_Model1	61.1587	23.772	ICD_HS_ED_Rate	28883	1094.62	82.3044	933.302	1255.94
1520	GA	haralson	2017-18	395	FLuAll_Model1	23.4108	9.0593	ICD_HS_ED_Rate	29219.5	1431.96	31.0043	1371.19	1492.73
1521	GA	haralson	2018-19	237	NA	NA	NA	NA	29499	803.417	0	803.417	803.417
1522	GA	haralson	2019-20	187	NA	NA	NA	NA	29826.5	626.959	0	626.959	626.959
1523	GA	harris	2010-11	26	FLuAll_Model1	-6.09824	3.41984	ICD_HS_ED_Rate	32138.5	61.925	10.6409	41.0688	82.7812
1524	GA	harris	2011-12	11	FLuAll_Model1	-2.243	1.26927	ICD_HS_ED_Rate	32242.5	27.1598	3.93665	19.444	34.8756
1525	GA	harris	2012-13	51	FLuAll_Model1	-10.5422	5.96357	ICD_HS_ED_Rate	32284	125.318	18.4722	89.1128	161.524
1526	GA	harris	2013-14	43	FLuAll_Model1	-9.61941	5.40168	ICD_HS_ED_Rate	32269.5	103.443	16.7393	70.6342	136.252
1527	GA	harris	2014-15	77	FLuAll_Model1	-18.0253	10.1763	ICD_HS_ED_Rate	32456.5	181.704	31.3538	120.251	243.157
1528	GA	harris	2015-16	33	FLuAll_Model1	-7.40305	4.20265	ICD_HS_ED_Rate	32770	78.1109	12.8247	52.9745	103.247
1529	GA	harris	2016-17	64	FLuAll_Model1	-16.429	9.32686	ICD_HS_ED_Rate	33047	143.95	28.223	88.6325	199.267
1530	GA	harris	2017-18	184	FLuAll_Model1	-5.10948	2.8845	ICD_HS_ED_Rate	33395.5	535.673	8.6374	518.743	552.602
1531	GA	harris	2018-19	81	NA	NA	NA	NA	33898	238.952	0	238.952	238.952
1532	GA	harris	2019-20	73	NA	NA	NA	NA	34527	211.429	0	211.429	211.429
1533	GA	hart	2010-11	44	FLuAll_Model1	0.802933	6.42627	ICD_HS_ED_Rate	25273.5	177.272	25.4269	127.436	227.109
1534	GA	hart	2011-12	1	FLuAll_Model1	0.0186218	0.149366	ICD_HS_ED_Rate	25345	4.01902	0.589332	2.86393	5.17411
1535	GA	hart	2012-13	103	FLuAll_Model1	1.30163	10.4295	ICD_HS_ED_Rate	25345.5	411.519	41.1493	330.867	492.172
1536	GA	hart	2013-14	31	FLuAll_Model1	0.377039	3.03691	ICD_HS_ED_Rate	25234.5	124.342	12.0347	100.754	147.93
1537	GA	hart	2014-15	57	FLuAll_Model1	0.654879	5.24891	ICD_HS_ED_Rate	25180	228.971	20.8456	188.114	269.828
1538	GA	hart	2015-16	14	FLuAll_Model1	0.151298	1.21339	ICD_HS_ED_Rate	25185	56.1894	4.81793	46.7463	65.6325
1539	GA	hart	2016-17	85	FLuAll_Model1	1.20691	9.67003	ICD_HS_ED_Rate	25257.5	341.312	38.2858	266.272	416.352
1540	GA	hart	2017-18	120	FLuAll_Model1	0.150877	1.20909	ICD_HS_ED_Rate	25502	471.143	4.74117	461.85	480.436
1541	GA	hart	2018-19	51	NA	NA	NA	NA	25714	198.336	0	198.336	198.336
1542	GA	hart	2019-20	57	NA	NA	NA	NA	25822.5	220.738	0	220.738	220.738
1543	GA	heard	2010-11	23	FLuAll_Model1	0.156106	2.44812	ICD_HS_ED_Rate	11748	197.107	20.8386	156.263	237.951
1544	GA	heard	2011-12	2	FLuAll_Model1	0.0144828	0.227204	ICD_HS_ED_Rate	11590	17.3812	1.96035	13.5389	21.2235
1545	GA	heard	2012-13	41	FLuAll_Model1	0.386523	6.06317	ICD_HS_ED_Rate	11463	361.044	52.8934	257.373	464.716
1546	GA	heard	2013-14	36	FLuAll_Model1	0.245262	3.84576	ICD_HS_ED_Rate	11397.5	318.011	33.7421	251.876	384.145
1547	GA	heard	2014-15	51	FLuAll_Model1	0.45723	7.17444	ICD_HS_ED_Rate	11348.5	453.428	63.2193	329.518	577.337
1548	GA	heard	2015-16	17	FLuAll_Model1	0.139767	2.1922	ICD_HS_ED_Rate	11294	151.76	19.4103	113.716	189.804
1549	GA	heard	2016-17	50	FLuAll_Model1	0.468638	7.35199	ICD_HS_ED_Rate	11319.5	445.856	64.9498	318.554	573.157
1550	GA	heard	2017-18	110	FLuAll_Model1	0.227412	3.56755	ICD_HS_ED_Rate	11370	969.458	31.3768	907.96	1030.96
1551	GA	heard	2018-19	47	NA	NA	NA	NA	11359.5	413.751	0	413.751	413.751
1552	GA	heard	2019-20	65	NA	NA	NA	NA	11396.5	570.351	0	570.351	570.351
1553	GA	henry	2010-11	111	FLuAll_Model1	70.8756	14.5797	ICD_HS_ED_Rate	206208	88.2001	7.07036	74.3422	102.058
1554	GA	henry	2011-12	86	FLuAll_Model1	50.6864	10.442	ICD_HS_ED_Rate	207970	65.7239	5.02091	55.8829	75.5649
1555	GA	henry	2012-13	347	FLuAll_Model1	223.078	46.148	ICD_HS_ED_Rate	209760	271.777	22.0004	228.656	314.898
1556	GA	henry	2013-14	199	FLuAll_Model1	94.7494	19.7959	ICD_HS_ED_Rate	212486	138.244	9.31629	119.984	156.504
1557	GA	henry	2014-15	405	FLuAll_Model1	288.899	58.7927	ICD_HS_ED_Rate	215872	321.439	27.2349	268.059	374.82
1558	GA	henry	2015-16	144	FLuAll_Model1	96.1429	19.7465	ICD_HS_ED_Rate	220062	109.125	8.97312	91.5375	126.712
1559	GA	henry	2016-17	363	FLuAll_Model1	229.11	46.5053	ICD_HS_ED_Rate	224715	263.494	20.6952	222.931	304.057
1560	GA	henry	2017-18	702	FLuAll_Model1	67.045	13.7185	ICD_HS_ED_Rate	229406	335.234	5.98002	323.513	346.955
1561	GA	henry	2018-19	341	NA	NA	NA	NA	234368	145.497	0	145.497	145.497
1562	GA	henry	2019-20	336	NA	NA	NA	NA	239372	140.368	0	140.368	140.368
1563	GA	houston	2010-11	301	FLuAll_Model1	128.483	29.7238	ICD_HS_ED_Rate	142212	302.003	20.9011	261.037	342.969
1564	GA	houston	2011-12	71	FLuAll_Model1	22.3981	5.28595	ICD_HS_ED_Rate	145226	64.312	3.6398	57.178	71.446
1565	GA	houston	2012-13	515	FLuAll_Model1	183.331	42.6568	ICD_HS_ED_Rate	147543	473.306	28.9114	416.64	529.973
1566	GA	houston	2013-14	362	FLuAll_Model1	138.092	32.1737	ICD_HS_ED_Rate	149337	334.875	21.5443	292.648	377.102
1567	GA	houston	2014-15	863	FLuAll_Model1	383.192	89.0881	ICD_HS_ED_Rate	150655	827.182	59.1338	711.28	943.085
1568	GA	houston	2015-16	403	FLuAll_Model1	146.912	34.2872	ICD_HS_ED_Rate	152478	360.649	22.4866	316.575	404.722
1569	GA	houston	2016-17	792	FLuAll_Model1	337.92	78.7949	ICD_HS_ED_Rate	154660	730.581	50.947	630.725	830.437
1570	GA	houston	2017-18	1267	FLuAll_Model1	71.0874	16.5669	ICD_HS_ED_Rate	156925	852.692	10.5572	832	873.384
1571	GA	houston	2018-19	642	NA	NA	NA	NA	159723	401.946	0	401.946	401.946
1572	GA	houston	2019-20	426	NA	NA	NA	NA	162768	261.723	0	261.723	261.723
1573	GA	irwin	2010-11	23	FLuAll_Model1	2.48882	1.87599	ICD_HS_ED_Rate	9606	265.343	19.5293	227.065	303.62
1574	GA	irwin	2011-12	4	FLuAll_Model1	0.348687	0.267076	ICD_HS_ED_Rate	9622	45.1952	2.77568	39.7549	50.6356
1575	GA	irwin	2012-13	50	FLuAll_Model1	5.60683	4.24272	ICD_HS_ED_Rate	9485.5	586.23	44.7285	498.562	673.898
1576	GA	irwin	2013-14	30	FLuAll_Model1	3.62513	2.79	ICD_HS_ED_Rate	9260	363.122	30.1296	304.068	422.176
1577	GA	irwin	2014-15	83	FLuAll_Model1	8.7432	6.66599	ICD_HS_ED_Rate	9235.5	993.376	72.1779	851.907	1134.84
1578	GA	irwin	2015-16	25	FLuAll_Model1	2.11536	1.60112	ICD_HS_ED_Rate	9396	288.584	17.0404	255.185	321.983
1579	GA	irwin	2016-17	32	FLuAll_Model1	2.82711	2.15974	ICD_HS_ED_Rate	9515.5	366.004	22.6971	321.518	410.49
1580	GA	irwin	2017-18	107	FLuAll_Model1	1.20009	0.914293	ICD_HS_ED_Rate	9595.5	1127.61	9.52835	1108.94	1146.29
1581	GA	irwin	2018-19	70	NA	NA	NA	NA	9660	724.638	0	724.638	724.638
1582	GA	irwin	2019-20	34	NA	NA	NA	NA	9671	351.567	0	351.567	351.567
1583	GA	jackson	2010-11	87	FLuAll_Model1	38.921	7.61099	ICD_HS_ED_Rate	60856	206.916	12.5066	182.404	231.429
1584	GA	jackson	2011-12	48	FLuAll_Model1	17.6695	3.47944	ICD_HS_ED_Rate	60974.5	107.7	5.70639	96.5154	118.884
1585	GA	jackson	2012-13	499	FLuAll_Model1	204.86	39.5219	ICD_HS_ED_Rate	61203	1150.04	64.5751	1023.47	1276.61
1586	GA	jackson	2013-14	298	FLuAll_Model1	104.265	19.9686	ICD_HS_ED_Rate	61898	649.883	32.2605	586.653	713.114
1587	GA	jackson	2014-15	380	FLuAll_Model1	155.915	31.1073	ICD_HS_ED_Rate	63014.5	850.463	49.3653	753.707	947.219
1588	GA	jackson	2015-16	150	FLuAll_Model1	64.526	12.5731	ICD_HS_ED_Rate	64549.5	332.343	19.4782	294.166	370.521
1589	GA	jackson	2016-17	486	FLuAll_Model1	213.95	40.5302	ICD_HS_ED_Rate	66710	1049.24	60.7559	930.161	1168.32
1590	GA	jackson	2017-18	612	FLuAll_Model1	46.0547	8.88324	ICD_HS_ED_Rate	69399	948.219	12.8002	923.131	973.308
1591	GA	jackson	2018-19	348	NA	NA	NA	NA	72145.5	482.359	0	482.359	482.359
1592	GA	jackson	2019-20	257	NA	NA	NA	NA	75114	342.147	0	342.147	342.147
1593	GA	jasper	2010-11	27	FLuAll_Model1	9.18751	1.98361	ICD_HS_ED_Rate	13848.5	261.31	14.3237	233.236	289.384
1594	GA	jasper	2011-12	20	FLuAll_Model1	7.25431	1.57371	ICD_HS_ED_Rate	13734.5	198.437	11.4581	175.979	220.895
1595	GA	jasper	2012-13	146	FLuAll_Model1	49.879	11.0748	ICD_HS_ED_Rate	13638	1436.27	81.2051	1277.11	1595.44
1596	GA	jasper	2013-14	74	FLuAll_Model1	25.6634	5.50337	ICD_HS_ED_Rate	13604.5	732.577	40.4525	653.29	811.864
1597	GA	jasper	2014-15	151	FLuAll_Model1	64.4649	13.3436	ICD_HS_ED_Rate	13696.5	1573.14	97.4233	1382.19	1764.09
1598	GA	jasper	2015-16	23	FLuAll_Model1	7.77647	1.81237	ICD_HS_ED_Rate	13866	221.956	13.0706	196.338	247.575
1599	GA	jasper	2016-17	92	FLuAll_Model1	34.9218	7.46887	ICD_HS_ED_Rate	13965.5	908.824	53.4809	804.002	1013.65
1600	GA	jasper	2017-18	183	FLuAll_Model1	4.42427	1.00354	ICD_HS_ED_Rate	14092.5	1329.96	7.12108	1316	1343.91
1601	GA	jasper	2018-19	66	NA	NA	NA	NA	14278.5	462.233	0	462.233	462.233
1602	GA	jasper	2019-20	70	NA	NA	NA	NA	14521.5	482.044	0	482.044	482.044
1603	GA	jeffdavis	2010-11	72	FLuAll_Model1	13.4128	7.43745	ICD_HS_ED_Rate	15092	565.948	49.2807	469.357	662.538
1604	GA	jeffdavis	2011-12	24	FLuAll_Model1	3.12714	1.75185	ICD_HS_ED_Rate	15067.5	180.037	11.6267	157.249	202.826
1605	GA	jeffdavis	2012-13	80	FLuAll_Model1	16.9194	9.40697	ICD_HS_ED_Rate	14956.5	648.008	62.8955	524.733	771.284
1606	GA	jeffdavis	2013-14	107	FLuAll_Model1	13.7658	7.86534	ICD_HS_ED_Rate	14784	816.868	53.2017	712.593	921.144
1607	GA	jeffdavis	2014-15	128	FLuAll_Model1	20.9351	11.7718	ICD_HS_ED_Rate	14759.5	1009.08	79.7575	852.755	1165.4
1608	GA	jeffdavis	2015-16	85	FLuAll_Model1	10.0294	5.55525	ICD_HS_ED_Rate	14769	643.438	37.6142	569.714	717.162
1609	GA	jeffdavis	2016-17	76	FLuAll_Model1	9.03239	5.04104	ICD_HS_ED_Rate	14732.5	577.176	34.2171	510.11	644.241
1610	GA	jeffdavis	2017-18	212	FLuAll_Model1	5.74401	3.18677	ICD_HS_ED_Rate	14738.5	1477.38	21.6221	1435	1519.76
1611	GA	jeffdavis	2018-19	211	NA	NA	NA	NA	14732.5	1432.21	0	1432.21	1432.21
1612	GA	jeffdavis	2019-20	134	NA	NA	NA	NA	14767.5	907.398	0	907.398	907.398
1613	GA	jefferson	2010-11	42	FLuAll_Model1	3.84107	5.38113	ICD_HS_ED_Rate	16805	272.782	32.021	210.021	335.543
1614	GA	jefferson	2011-12	3	FLuAll_Model1	0.211238	0.297323	ICD_HS_ED_Rate	16563	19.388	1.7951	15.8696	22.9064
1615	GA	jefferson	2012-13	23	FLuAll_Model1	1.45471	2.05289	ICD_HS_ED_Rate	16360.5	149.474	12.5479	124.88	174.068
1616	GA	jefferson	2013-14	34	FLuAll_Model1	2.59089	3.71539	ICD_HS_ED_Rate	16296	224.539	22.7994	179.852	269.226
1617	GA	jefferson	2014-15	95	FLuAll_Model1	7.47303	10.6285	ICD_HS_ED_Rate	16221.5	631.711	65.5209	503.29	760.132
1618	GA	jefferson	2015-16	36	FLuAll_Model1	2.90764	4.08733	ICD_HS_ED_Rate	16109	241.527	25.3729	191.796	291.258
1619	GA	jefferson	2016-17	69	FLuAll_Model1	6.15826	8.65171	ICD_HS_ED_Rate	15995	469.886	54.0901	363.869	575.903
1620	GA	jefferson	2017-18	270	FLuAll_Model1	0.958764	1.34337	ICD_HS_ED_Rate	15880.5	1706.24	8.45923	1689.66	1722.82
1621	GA	jefferson	2018-19	77	NA	NA	NA	NA	15782	487.898	0	487.898	487.898
1622	GA	jefferson	2019-20	82	NA	NA	NA	NA	15720	521.628	0	521.628	521.628
1623	GA	jenkins	2010-11	5	FLuAll_Model1	0.166412	0.346684	ICD_HS_ED_Rate	8231	62.7677	4.21193	54.5124	71.0231
1624	GA	jenkins	2011-12	7	FLuAll_Model1	0.312997	0.652732	ICD_HS_ED_Rate	8615.5	84.8819	7.57625	70.0324	99.7313
1625	GA	jenkins	2012-13	30	FLuAll_Model1	1.63795	3.40731	ICD_HS_ED_Rate	9144.5	345.978	37.2607	272.947	419.009
1626	GA	jenkins	2013-14	19	FLuAll_Model1	0.836367	1.73758	ICD_HS_ED_Rate	9118	217.552	19.0566	180.201	254.903
1627	GA	jenkins	2014-15	32	FLuAll_Model1	1.35731	2.90269	ICD_HS_ED_Rate	8981.5	371.4	32.3185	308.056	434.744
1628	GA	jenkins	2015-16	13	FLuAll_Model1	0.798816	1.67665	ICD_HS_ED_Rate	8858.5	155.769	18.927	118.672	192.866
1629	GA	jenkins	2016-17	116	FLuAll_Model1	6.44934	13.4418	ICD_HS_ED_Rate	8789	1393.21	152.939	1093.45	1692.97
1630	GA	jenkins	2017-18	84	FLuAll_Model1	0.272049	0.563368	ICD_HS_ED_Rate	8759.5	962.065	6.43151	949.459	974.67
1631	GA	jenkins	2018-19	53	NA	NA	NA	NA	8712	608.356	0	608.356	608.356
1632	GA	jenkins	2019-20	22	NA	NA	NA	NA	8675	253.602	0	253.602	253.602
1633	GA	johnson	2010-11	4	FLuAll_Model1	0.179095	0.346264	ICD_HS_ED_Rate	9978.5	41.881	3.4701	35.0796	48.6824
1634	GA	johnson	2011-12	8	FLuAll_Model1	0.334336	0.647756	ICD_HS_ED_Rate	9936	83.8802	6.51928	71.1024	96.658
1635	GA	johnson	2012-13	33	FLuAll_Model1	1.52563	2.94516	ICD_HS_ED_Rate	9819	351.621	29.9945	292.831	410.41
1636	GA	johnson	2013-14	23	FLuAll_Model1	0.778398	1.513	ICD_HS_ED_Rate	9663.5	246.064	15.6569	215.377	276.752
1637	GA	johnson	2014-15	60	FLuAll_Model1	3.09023	5.99949	ICD_HS_ED_Rate	9540	661.323	62.8878	538.063	784.583
1638	GA	johnson	2015-16	32	FLuAll_Model1	1.43537	2.7712	ICD_HS_ED_Rate	9441	354.151	29.3528	296.619	411.682
1639	GA	johnson	2016-17	91	FLuAll_Model1	5.00831	9.63163	ICD_HS_ED_Rate	9398	1021.58	102.486	820.71	1222.45
1640	GA	johnson	2017-18	126	FLuAll_Model1	0.350731	0.683869	ICD_HS_ED_Rate	9381	1346.88	7.28994	1332.59	1361.17
1641	GA	johnson	2018-19	54	NA	NA	NA	NA	9310	580.021	0	580.021	580.021
1642	GA	johnson	2019-20	42	NA	NA	NA	NA	9224.5	455.309	0	455.309	455.309
1643	GA	jones	2010-11	7	FLuAll_Model1	-0.763334	0.695983	ICD_HS_ED_Rate	28671.5	21.7521	2.42744	16.9944	26.5099
1644	GA	jones	2011-12	2	FLuAll_Model1	-0.203571	0.185514	ICD_HS_ED_Rate	28617.5	6.27738	0.648254	5.0068	7.54796
1645	GA	jones	2012-13	35	FLuAll_Model1	-4.53342	4.04982	ICD_HS_ED_Rate	28491.5	106.932	14.2141	79.0725	134.792
1646	GA	jones	2013-14	49	FLuAll_Model1	-5.00914	4.56583	ICD_HS_ED_Rate	28460	154.571	16.043	123.127	186.015
1647	GA	jones	2014-15	81	FLuAll_Model1	-9.47891	8.53811	ICD_HS_ED_Rate	28381.5	251.999	30.0834	193.036	310.962
1648	GA	jones	2015-16	16	FLuAll_Model1	-1.8303	1.68098	ICD_HS_ED_Rate	28333.5	50.0104	5.93285	38.382	61.6388
1649	GA	jones	2016-17	49	FLuAll_Model1	-6.5438	6.01994	ICD_HS_ED_Rate	28274.5	150.157	21.2911	108.427	191.888
1650	GA	jones	2017-18	103	FLuAll_Model1	-1.72213	1.58622	ICD_HS_ED_Rate	28237	358.671	5.61753	347.66	369.681
1651	GA	jones	2018-19	47	NA	NA	NA	NA	28308	166.031	0	166.031	166.031
1652	GA	jones	2019-20	34	NA	NA	NA	NA	28359	119.891	0	119.891	119.891
1653	GA	lamar	2010-11	23	FLuAll_Model1	3.3345	2.63995	ICD_HS_ED_Rate	18172.5	144.914	14.5271	116.441	173.387
1654	GA	lamar	2011-12	10	FLuAll_Model1	1.81174	1.46355	ICD_HS_ED_Rate	17981	65.6901	8.13942	49.7369	81.6434
1655	GA	lamar	2012-13	80	FLuAll_Model1	11.3751	8.98024	ICD_HS_ED_Rate	17806	513.17	50.4338	414.32	612.02
1656	GA	lamar	2013-14	56	FLuAll_Model1	7.24113	5.7578	ICD_HS_ED_Rate	17824.5	354.799	32.3027	291.486	418.112
1657	GA	lamar	2014-15	60	FLuAll_Model1	11.2856	8.91092	ICD_HS_ED_Rate	17914	397.933	49.7428	300.437	495.428
1658	GA	lamar	2015-16	40	FLuAll_Model1	5.35513	4.23966	ICD_HS_ED_Rate	17995	252.043	23.5602	205.865	298.221
1659	GA	lamar	2016-17	75	FLuAll_Model1	12.0362	9.5407	ICD_HS_ED_Rate	18086	481.235	52.7519	377.842	584.629
1660	GA	lamar	2017-18	134	FLuAll_Model1	3.27677	2.57232	ICD_HS_ED_Rate	18212.5	753.75	14.1239	726.067	781.433
1661	GA	lamar	2018-19	80	NA	NA	NA	NA	18348	436.015	0	436.015	436.015
1662	GA	lamar	2019-20	81	NA	NA	NA	NA	18463	438.715	0	438.715	438.715
1663	GA	lanier	2010-11	28	FLuAll_Model1	4.96853	3.02301	ICD_HS_ED_Rate	10219.5	322.604	29.5808	264.626	380.582
1664	GA	lanier	2011-12	8	FLuAll_Model1	1.05207	0.646026	ICD_HS_ED_Rate	10317.5	87.7351	6.26145	75.4627	100.008
1665	GA	lanier	2012-13	46	FLuAll_Model1	7.6979	4.68724	ICD_HS_ED_Rate	10208	526.037	45.9173	436.04	616.035
1666	GA	lanier	2013-14	35	FLuAll_Model1	4.42777	2.68121	ICD_HS_ED_Rate	10064	391.77	26.6416	339.553	443.988
1667	GA	lanier	2014-15	75	FLuAll_Model1	13.1031	8.03131	ICD_HS_ED_Rate	9938.5	886.483	80.8101	728.095	1044.87
1668	GA	lanier	2015-16	25	FLuAll_Model1	3.18753	1.94288	ICD_HS_ED_Rate	9915.5	284.277	19.5943	245.873	322.682
1669	GA	lanier	2016-17	78	FLuAll_Model1	11.4455	6.77967	ICD_HS_ED_Rate	9911.5	902.442	68.402	768.374	1036.51
1670	GA	lanier	2017-18	75	FLuAll_Model1	1.47496	0.897176	ICD_HS_ED_Rate	9863	775.372	9.09638	757.543	793.201
1671	GA	lanier	2018-19	62	NA	NA	NA	NA	9848	629.569	0	629.569	629.569
1672	GA	lanier	2019-20	91	NA	NA	NA	NA	9893	919.842	0	919.842	919.842
1673	GA	laurens	2010-11	46	FLuAll_Model1	4.90743	3.15283	ICD_HS_ED_Rate	48230.5	105.55	6.537	92.7378	118.363
1674	GA	laurens	2011-12	17	FLuAll_Model1	2.11162	1.36071	ICD_HS_ED_Rate	48180	39.6671	2.82422	34.1316	45.2026
1675	GA	laurens	2012-13	202	FLuAll_Model1	26.6949	17.2736	ICD_HS_ED_Rate	48337	473.126	35.7357	403.084	543.168
1676	GA	laurens	2013-14	120	FLuAll_Model1	12.7336	8.19075	ICD_HS_ED_Rate	48387.5	274.314	16.9274	241.136	307.492
1677	GA	laurens	2014-15	473	FLuAll_Model1	74.4473	47.9922	ICD_HS_ED_Rate	48481	1129.2	98.9919	935.176	1323.22
1678	GA	laurens	2015-16	377	FLuAll_Model1	58.7902	37.5271	ICD_HS_ED_Rate	48568.5	897.269	77.2663	745.827	1048.71
1679	GA	laurens	2016-17	547	FLuAll_Model1	88.7559	56.5167	ICD_HS_ED_Rate	48697.5	1305.52	116.057	1078.05	1532.99
1680	GA	laurens	2017-18	888	FLuAll_Model1	26.2313	16.7132	ICD_HS_ED_Rate	48899.5	1869.61	34.1786	1802.62	1936.6
1681	GA	laurens	2018-19	463	NA	NA	NA	NA	49214.5	940.78	0	940.78	940.78
1682	GA	laurens	2019-20	243	NA	NA	NA	NA	49501.5	490.894	0	490.894	490.894
1683	GA	lee	2010-11	60	FLuAll_Model1	11.0828	6.12581	ICD_HS_ED_Rate	28641	248.185	21.3883	206.264	290.106
1684	GA	lee	2011-12	3	FLuAll_Model1	0.445072	0.248901	ICD_HS_ED_Rate	29062.5	11.854	0.856432	10.1754	13.5326
1685	GA	lee	2012-13	55	FLuAll_Model1	7.69411	4.27837	ICD_HS_ED_Rate	29574.5	211.987	14.4664	183.633	240.341
1686	GA	lee	2013-14	112	FLuAll_Model1	16.1069	8.94693	ICD_HS_ED_Rate	30074.5	425.965	29.7492	367.657	484.274
1687	GA	lee	2014-15	154	FLuAll_Model1	31.3957	17.1397	ICD_HS_ED_Rate	30469.5	608.463	56.2519	498.209	718.717
1688	GA	lee	2015-16	41	FLuAll_Model1	5.3745	2.98375	ICD_HS_ED_Rate	30847.5	150.335	9.67257	131.376	169.293
1689	GA	lee	2016-17	121	FLuAll_Model1	13.6941	7.54822	ICD_HS_ED_Rate	31254	430.966	24.1512	383.63	478.302
1690	GA	lee	2017-18	110	FLuAll_Model1	1.56359	0.889377	ICD_HS_ED_Rate	31840	350.388	2.79327	344.913	355.863
1691	GA	lee	2018-19	61	NA	NA	NA	NA	32515.5	187.603	0	187.603	187.603
1692	GA	lee	2019-20	60	NA	NA	NA	NA	33027	181.67	0	181.67	181.67
1693	GA	liberty	2010-11	209	FLuAll_Model1	75.1299	23.23	ICD_HS_ED_Rate	64101.5	443.25	36.2394	372.221	514.279
1694	GA	liberty	2011-12	69	FLuAll_Model1	15.2477	4.81812	ICD_HS_ED_Rate	65226	129.163	7.38681	114.685	143.641
1695	GA	liberty	2012-13	309	FLuAll_Model1	65.2251	20.7375	ICD_HS_ED_Rate	64067	584.115	32.3685	520.673	647.557
1696	GA	liberty	2013-14	344	FLuAll_Model1	71.5099	22.1721	ICD_HS_ED_Rate	64151.5	647.701	34.5621	579.959	715.443
1697	GA	liberty	2014-15	497	FLuAll_Model1	110.335	33.9682	ICD_HS_ED_Rate	64072.5	947.887	53.0153	843.977	1051.8
1698	GA	liberty	2015-16	228	FLuAll_Model1	52.4518	16.5014	ICD_HS_ED_Rate	63014.5	445.059	26.1867	393.733	496.385
1699	GA	liberty	2016-17	368	FLuAll_Model1	85.4391	26.7035	ICD_HS_ED_Rate	63269.5	716.679	42.2059	633.955	799.402
1700	GA	liberty	2017-18	424	FLuAll_Model1	34.4135	10.785	ICD_HS_ED_Rate	63084.5	726.666	17.0962	693.157	760.174
1701	GA	liberty	2018-19	349	NA	NA	NA	NA	63834.5	546.726	0	546.726	546.726
1702	GA	liberty	2019-20	130	NA	NA	NA	NA	65145	199.555	0	199.555	199.555
1703	GA	lincoln	2010-11	3	FLuAll_Model1	0.301483	0.307879	ICD_HS_ED_Rate	7912.5	41.7249	3.89105	34.0984	49.3514
1704	GA	lincoln	2011-12	4	FLuAll_Model1	0.471056	0.478563	ICD_HS_ED_Rate	7792	57.3801	6.14173	45.3423	69.4179
1705	GA	lincoln	2012-13	15	FLuAll_Model1	2.20812	2.27044	ICD_HS_ED_Rate	7703.5	223.381	29.4729	165.614	281.147
1706	GA	lincoln	2013-14	18	FLuAll_Model1	1.88074	1.93036	ICD_HS_ED_Rate	7607.5	261.331	25.3744	211.597	311.065
1707	GA	lincoln	2014-15	20	FLuAll_Model1	2.87797	2.91601	ICD_HS_ED_Rate	7575	302.019	38.4952	226.569	377.47
1708	GA	lincoln	2015-16	9	FLuAll_Model1	1.00785	1.03014	ICD_HS_ED_Rate	7643.5	130.933	13.4773	104.517	157.348
1709	GA	lincoln	2016-17	26	FLuAll_Model1	4.43061	4.43206	ICD_HS_ED_Rate	7648	397.89	57.9506	284.307	511.473
1710	GA	lincoln	2017-18	128	FLuAll_Model1	0.27032	0.277301	ICD_HS_ED_Rate	7641.5	1678.6	3.62888	1671.49	1685.71
1711	GA	lincoln	2018-19	33	NA	NA	NA	NA	7653	431.203	0	431.203	431.203
1712	GA	lincoln	2019-20	20	NA	NA	NA	NA	7673.5	260.637	0	260.637	260.637
1713	GA	long	2010-11	22	FLuAll_Model1	0.710784	2.7896	ICD_HS_ED_Rate	14607.5	155.473	19.097	118.043	192.904
1714	GA	long	2011-12	9	FLuAll_Model1	0.192824	0.75944	ICD_HS_ED_Rate	14912.5	61.6451	5.09264	51.6635	71.6267
1715	GA	long	2012-13	80	FLuAll_Model1	1.73839	6.83782	ICD_HS_ED_Rate	15248	536.06	44.844	448.165	623.954
1716	GA	long	2013-14	62	FLuAll_Model1	1.05402	4.14056	ICD_HS_ED_Rate	15413.5	409.083	26.8632	356.431	461.735
1717	GA	long	2014-15	68	FLuAll_Model1	1.32434	5.20966	ICD_HS_ED_Rate	15661	442.656	33.2652	377.456	507.856
1718	GA	long	2015-16	39	FLuAll_Model1	0.615993	2.41909	ICD_HS_ED_Rate	15920	248.844	15.1953	219.061	278.627
1719	GA	long	2016-17	66	FLuAll_Model1	1.1235	4.40856	ICD_HS_ED_Rate	16058.5	417.994	27.4531	364.185	471.802
1720	GA	long	2017-18	100	FLuAll_Model1	0.213751	0.840569	ICD_HS_ED_Rate	16059	624.035	5.23425	613.776	634.294
1721	GA	long	2018-19	54	NA	NA	NA	NA	16083	335.758	0	335.758	335.758
1722	GA	long	2019-20	25	NA	NA	NA	NA	16205.5	154.269	0	154.269	154.269
1723	GA	lowndes	2010-11	245	FLuAll_Model1	68.5461	29.3894	ICD_HS_ED_Rate	110623	283.437	26.5672	231.365	335.508
1724	GA	lowndes	2011-12	57	FLuAll_Model1	12.5596	5.45146	ICD_HS_ED_Rate	112856	61.6357	4.83046	52.168	71.1034
1725	GA	lowndes	2012-13	412	FLuAll_Model1	92.3769	39.8212	ICD_HS_ED_Rate	113620	443.918	35.0478	375.224	512.611
1726	GA	lowndes	2013-14	593	FLuAll_Model1	120.646	51.8779	ICD_HS_ED_Rate	113396	629.343	45.7496	539.674	719.012
1727	GA	lowndes	2014-15	801	FLuAll_Model1	173.013	73.6359	ICD_HS_ED_Rate	113648	857.048	64.7933	730.053	984.042
1728	GA	lowndes	2015-16	356	FLuAll_Model1	57.0265	24.5637	ICD_HS_ED_Rate	114054	362.132	21.5369	319.92	404.345
1729	GA	lowndes	2016-17	521	FLuAll_Model1	90.5144	38.7818	ICD_HS_ED_Rate	115050	531.521	33.7086	465.452	597.589
1730	GA	lowndes	2017-18	979	FLuAll_Model1	25.3527	10.9623	ICD_HS_ED_Rate	116009	865.754	9.44955	847.233	884.275
1731	GA	lowndes	2018-19	544	NA	NA	NA	NA	117074	464.663	0	464.663	464.663
1732	GA	lowndes	2019-20	650	NA	NA	NA	NA	118054	550.593	0	550.593	550.593
1733	GA	lumpkin	2010-11	26	FLuAll_Model1	12.0965	4.09634	ICD_HS_ED_Rate	30298	125.739	13.5202	99.2398	152.239
1734	GA	lumpkin	2011-12	9	FLuAll_Model1	3.63905	1.25006	ICD_HS_ED_Rate	30467	41.4844	4.10298	33.4425	49.5262
1735	GA	lumpkin	2012-13	79	FLuAll_Model1	34.1731	11.5847	ICD_HS_ED_Rate	30629.5	369.491	37.8222	295.359	443.622
1736	GA	lumpkin	2013-14	54	FLuAll_Model1	18.5405	6.23987	ICD_HS_ED_Rate	30793.5	235.571	20.2636	195.854	275.287
1737	GA	lumpkin	2014-15	108	FLuAll_Model1	48.0324	16.928	ICD_HS_ED_Rate	30958.5	504.005	54.6797	396.833	611.177
1738	GA	lumpkin	2015-16	28	FLuAll_Model1	12.7451	4.31285	ICD_HS_ED_Rate	31021	131.347	13.903	104.097	158.597
1739	GA	lumpkin	2016-17	73	FLuAll_Model1	28.1495	9.52835	ICD_HS_ED_Rate	31707	319.013	30.0513	260.113	377.913
1740	GA	lumpkin	2017-18	183	FLuAll_Model1	5.35196	1.84798	ICD_HS_ED_Rate	32397	581.387	5.70416	570.207	592.567
1741	GA	lumpkin	2018-19	65	NA	NA	NA	NA	32800	198.171	0	198.171	198.171
1742	GA	lumpkin	2019-20	85	NA	NA	NA	NA	33400.5	254.487	0	254.487	254.487
1743	GA	macon	2010-11	46	FLuAll_Model1	-5.41995	3.89079	ICD_HS_ED_Rate	14520	279.477	26.7961	226.957	331.997
1744	GA	macon	2011-12	29	FLuAll_Model1	-3.23474	2.27841	ICD_HS_ED_Rate	14254.5	180.752	15.9838	149.423	212.08
1745	GA	macon	2012-13	101	FLuAll_Model1	-16.3817	11.7281	ICD_HS_ED_Rate	13914.5	608.13	84.2867	442.928	773.332
1746	GA	macon	2013-14	42	FLuAll_Model1	-4.14825	2.95769	ICD_HS_ED_Rate	13595.5	278.414	21.755	235.774	321.054
1747	GA	macon	2014-15	78	FLuAll_Model1	-9.91682	7.0984	ICD_HS_ED_Rate	13365	509.414	53.1119	405.315	613.513
1748	GA	macon	2015-16	38	FLuAll_Model1	-4.08508	2.86066	ICD_HS_ED_Rate	13130.5	258.291	21.7863	215.59	300.992
1749	GA	macon	2016-17	54	FLuAll_Model1	-6.68912	4.69159	ICD_HS_ED_Rate	12849	368.207	36.5132	296.641	439.773
1750	GA	macon	2017-18	89	FLuAll_Model1	-0.800553	0.569269	ICD_HS_ED_Rate	12635	698.057	4.50549	689.226	706.887
1751	GA	macon	2018-19	72	NA	NA	NA	NA	12437	578.918	0	578.918	578.918
1752	GA	macon	2019-20	79	NA	NA	NA	NA	12159	649.724	0	649.724	649.724
1753	GA	madison	2010-11	52	FLuAll_Model1	2.5938	4.00106	ICD_HS_ED_Rate	28177	193.753	14.1997	165.922	221.585
1754	GA	madison	2011-12	38	FLuAll_Model1	1.80716	2.79214	ICD_HS_ED_Rate	28095	141.688	9.9382	122.209	161.167
1755	GA	madison	2012-13	250	FLuAll_Model1	12.22	18.8323	ICD_HS_ED_Rate	28113	932.736	66.9878	801.44	1064.03
1756	GA	madison	2013-14	136	FLuAll_Model1	6.5256	10.0495	ICD_HS_ED_Rate	28231	504.855	35.5975	435.084	574.626
1757	GA	madison	2014-15	231	FLuAll_Model1	12.2726	18.9075	ICD_HS_ED_Rate	28345	858.256	66.7049	727.514	988.998
1758	GA	madison	2015-16	57	FLuAll_Model1	3.24592	5.01687	ICD_HS_ED_Rate	28591.5	210.713	17.5467	176.321	245.104
1759	GA	madison	2016-17	175	FLuAll_Model1	9.90992	15.2709	ICD_HS_ED_Rate	28953	638.655	52.7436	535.278	742.033
1760	GA	madison	2017-18	223	FLuAll_Model1	1.40484	2.17101	ICD_HS_ED_Rate	29323.5	765.273	7.40365	750.762	779.784
1761	GA	madison	2018-19	121	NA	NA	NA	NA	29649.5	408.101	0	408.101	408.101
1762	GA	madison	2019-20	125	NA	NA	NA	NA	30025.5	416.313	0	416.313	416.313
1763	GA	marion	2010-11	20	FLuAll_Model1	-0.315226	2.45105	ICD_HS_ED_Rate	8674.5	226.927	28.2558	171.545	282.308
1764	GA	marion	2011-12	6	FLuAll_Model1	-0.0847586	0.659257	ICD_HS_ED_Rate	8510	69.5093	7.74686	54.3255	84.6931
1765	GA	marion	2012-13	31	FLuAll_Model1	-0.470871	3.66317	ICD_HS_ED_Rate	8332	366.408	43.9651	280.237	452.58
1766	GA	marion	2013-14	19	FLuAll_Model1	-0.239062	1.85989	ICD_HS_ED_Rate	8219.5	228.249	22.6277	183.899	272.6
1767	GA	marion	2014-15	51	FLuAll_Model1	-0.826382	6.4342	ICD_HS_ED_Rate	8132	616.99	79.1219	461.911	772.069
1768	GA	marion	2015-16	19	FLuAll_Model1	-0.452653	3.50073	ICD_HS_ED_Rate	7991	232.103	43.8084	146.239	317.967
1769	GA	marion	2016-17	22	FLuAll_Model1	-0.384051	2.99008	ICD_HS_ED_Rate	7816	276.56	38.2559	201.579	351.542
1770	GA	marion	2017-18	60	FLuAll_Model1	-0.119595	0.931299	ICD_HS_ED_Rate	7666	781.117	12.1484	757.306	804.928
1771	GA	marion	2018-19	48	NA	NA	NA	NA	7556	635.257	0	635.257	635.257
1772	GA	marion	2019-20	18	NA	NA	NA	NA	7521	239.33	0	239.33	239.33
1773	GA	mcduffie	2010-11	36	FLuAll_Model1	-0.387739	3.86943	ICD_HS_ED_Rate	21714	164.006	17.82	129.079	198.933
1774	GA	mcduffie	2011-12	3	FLuAll_Model1	-0.0278914	0.278199	ICD_HS_ED_Rate	21666	13.7178	1.28404	11.2011	16.2346
1775	GA	mcduffie	2012-13	146	FLuAll_Model1	-1.6992	16.9699	ICD_HS_ED_Rate	21671.5	665.855	78.305	512.377	819.333
1776	GA	mcduffie	2013-14	89	FLuAll_Model1	-0.7299	7.28431	ICD_HS_ED_Rate	21669.5	407.347	33.6155	341.461	473.234
1777	GA	mcduffie	2014-15	124	FLuAll_Model1	-1.19455	11.9191	ICD_HS_ED_Rate	21722.5	565.338	54.8698	457.793	672.882
1778	GA	mcduffie	2015-16	61	FLuAll_Model1	-0.676446	6.74728	ICD_HS_ED_Rate	21768	277.12	30.9963	216.367	337.873
1779	GA	mcduffie	2016-17	150	FLuAll_Model1	-1.83351	18.2957	ICD_HS_ED_Rate	21819	679.071	83.8523	514.72	843.422
1780	GA	mcduffie	2017-18	438	FLuAll_Model1	-0.157823	1.57471	ICD_HS_ED_Rate	21881	2001.02	7.19669	1986.91	2015.12
1781	GA	mcduffie	2018-19	134	NA	NA	NA	NA	21821	614.087	0	614.087	614.087
1782	GA	mcduffie	2019-20	116	NA	NA	NA	NA	21667.5	535.364	0	535.364	535.364
1783	GA	mcintosh	2010-11	20	FLuAll_Model1	-0.820893	2.4372	ICD_HS_ED_Rate	14014.5	136.852	17.3905	102.766	170.937
1784	GA	mcintosh	2011-12	8	FLuAll_Model1	-0.299447	0.886587	ICD_HS_ED_Rate	13398	57.4754	6.61731	44.5055	70.4453
1785	GA	mcintosh	2012-13	30	FLuAll_Model1	-1.278	3.7735	ICD_HS_ED_Rate	12935.5	222.04	29.1716	164.864	279.217
1786	GA	mcintosh	2013-14	59	FLuAll_Model1	-2.18493	6.4954	ICD_HS_ED_Rate	12676	448.21	51.2417	347.776	548.644
1787	GA	mcintosh	2014-15	52	FLuAll_Model1	-2.08098	6.1784	ICD_HS_ED_Rate	12386	403.028	49.8821	305.259	500.797
1788	GA	mcintosh	2015-16	44	FLuAll_Model1	-1.74691	5.19176	ICD_HS_ED_Rate	12090.5	349.473	42.9409	265.309	433.638
1789	GA	mcintosh	2016-17	30	FLuAll_Model1	-1.16374	3.45507	ICD_HS_ED_Rate	11785	244.686	29.3176	187.224	302.149
1790	GA	mcintosh	2017-18	91	FLuAll_Model1	-0.978132	2.89822	ICD_HS_ED_Rate	11532.5	780.593	25.1309	731.336	829.849
1791	GA	mcintosh	2018-19	63	NA	NA	NA	NA	11292.5	557.892	0	557.892	557.892
1792	GA	mcintosh	2019-20	21	NA	NA	NA	NA	11069.5	189.71	0	189.71	189.71
1793	GA	meriwether	2010-11	36	FLuAll_Model1	4.66913	3.12183	ICD_HS_ED_Rate	21675.5	187.627	14.4026	159.398	215.856
1794	GA	meriwether	2011-12	5	FLuAll_Model1	0.578687	0.388362	ICD_HS_ED_Rate	21372.5	26.1022	1.81711	22.5406	29.6637
1795	GA	meriwether	2012-13	143	FLuAll_Model1	24.3195	16.1441	ICD_HS_ED_Rate	21104.5	792.815	76.4962	642.882	942.747
1796	GA	meriwether	2013-14	62	FLuAll_Model1	8.17716	5.48614	ICD_HS_ED_Rate	20970	334.655	26.1619	283.378	385.932
1797	GA	meriwether	2014-15	96	FLuAll_Model1	16.3138	10.9792	ICD_HS_ED_Rate	20950.5	536.091	52.4052	433.377	638.806
1798	GA	meriwether	2015-16	79	FLuAll_Model1	13.1808	8.79776	ICD_HS_ED_Rate	20865	441.797	42.1652	359.153	524.44
1799	GA	meriwether	2016-17	191	FLuAll_Model1	32.2875	21.6186	ICD_HS_ED_Rate	20724.5	1077.41	104.314	872.953	1281.86
1800	GA	meriwether	2017-18	275	FLuAll_Model1	6.29016	4.21063	ICD_HS_ED_Rate	20685	1359.88	20.3559	1319.98	1399.77
1801	GA	meriwether	2018-19	117	NA	NA	NA	NA	20655	566.449	0	566.449	566.449
1802	GA	meriwether	2019-20	119	NA	NA	NA	NA	20616	577.222	0	577.222	577.222
1803	GA	miller	2010-11	37	FLuAll_Model1	2.11753	3.97954	ICD_HS_ED_Rate	6092	642.113	65.324	514.078	770.148
1804	GA	miller	2011-12	4	FLuAll_Model1	0.128556	0.241559	ICD_HS_ED_Rate	6037	68.3875	4.00131	60.545	76.2301
1805	GA	miller	2012-13	45	FLuAll_Model1	1.9214	3.60095	ICD_HS_ED_Rate	5995.5	782.61	60.0608	664.891	900.33
1806	GA	miller	2013-14	34	FLuAll_Model1	1.25327	2.36641	ICD_HS_ED_Rate	6016	585.992	39.3353	508.895	663.089
1807	GA	miller	2014-15	55	FLuAll_Model1	2.6481	4.94375	ICD_HS_ED_Rate	6055	952.074	81.6473	792.046	1112.1
1808	GA	miller	2015-16	13	FLuAll_Model1	0.740471	1.39371	ICD_HS_ED_Rate	6077	226.106	22.9341	181.155	271.057
1809	GA	miller	2016-17	56	FLuAll_Model1	2.81363	5.31856	ICD_HS_ED_Rate	6074.5	968.205	87.5555	796.596	1139.81
1810	GA	miller	2017-18	94	FLuAll_Model1	0.389027	0.729922	ICD_HS_ED_Rate	6002	1572.63	12.1613	1548.79	1596.46
1811	GA	miller	2018-19	37	NA	NA	NA	NA	5976	619.143	0	619.143	619.143
1812	GA	miller	2019-20	17	NA	NA	NA	NA	5995	283.57	0	283.57	283.57
1813	GA	mitchell	2010-11	49	FLuAll_Model1	2.56184	2.14234	ICD_HS_ED_Rate	23433	220.039	9.14242	202.12	237.959
1814	GA	mitchell	2011-12	12	FLuAll_Model1	0.589763	0.494895	ICD_HS_ED_Rate	23225.5	54.2066	2.13082	50.0302	58.3831
1815	GA	mitchell	2012-13	234	FLuAll_Model1	16.0575	13.3855	ICD_HS_ED_Rate	23045.5	1085.06	58.0829	971.217	1198.9
1816	GA	mitchell	2013-14	138	FLuAll_Model1	8.85501	7.40782	ICD_HS_ED_Rate	22880	641.849	32.3768	578.39	705.307
1817	GA	mitchell	2014-15	410	FLuAll_Model1	31.4191	26.244	ICD_HS_ED_Rate	22638.5	1949.86	115.927	1722.64	2177.08
1818	GA	mitchell	2015-16	147	FLuAll_Model1	13.311	11.1478	ICD_HS_ED_Rate	22534.5	711.402	49.4699	614.441	808.363
1819	GA	mitchell	2016-17	372	FLuAll_Model1	34.7233	28.736	ICD_HS_ED_Rate	22472	1809.91	127.875	1559.28	2060.55
1820	GA	mitchell	2017-18	488	FLuAll_Model1	3.84768	3.20663	ICD_HS_ED_Rate	22319	2203.72	14.3672	2175.56	2231.88
1821	GA	mitchell	2018-19	334	NA	NA	NA	NA	22093.5	1511.76	0	1511.76	1511.76
1822	GA	mitchell	2019-20	334	NA	NA	NA	NA	21810	1531.41	0	1531.41	1531.41
1823	GA	monroe	2010-11	19	FLuAll_Model1	2.59092	1.23372	ICD_HS_ED_Rate	26212	82.3704	4.70671	73.1452	91.5955
1824	GA	monroe	2011-12	4	FLuAll_Model1	0.551064	0.263436	ICD_HS_ED_Rate	26303.5	17.3021	1.00153	15.3391	19.2651
1825	GA	monroe	2012-13	125	FLuAll_Model1	21.6686	10.2173	ICD_HS_ED_Rate	26439.5	554.733	38.6441	478.99	630.475
1826	GA	monroe	2013-14	69	FLuAll_Model1	10.2374	4.85306	ICD_HS_ED_Rate	26594	297.952	18.2487	262.185	333.72
1827	GA	monroe	2014-15	121	FLuAll_Model1	21.5849	10.1883	ICD_HS_ED_Rate	26686	534.306	38.1786	459.476	609.136
1828	GA	monroe	2015-16	54	FLuAll_Model1	9.7773	4.60154	ICD_HS_ED_Rate	26832	237.691	17.1494	204.078	271.304
1829	GA	monroe	2016-17	133	FLuAll_Model1	27.8812	13.3846	ICD_HS_ED_Rate	27035.5	595.074	49.5073	498.039	692.108
1830	GA	monroe	2017-18	248	FLuAll_Model1	8.32117	3.83795	ICD_HS_ED_Rate	27333	937.772	14.0415	910.251	965.293
1831	GA	monroe	2018-19	100	NA	NA	NA	NA	27601.5	362.299	0	362.299	362.299
1832	GA	monroe	2019-20	71	NA	NA	NA	NA	27872.5	254.731	0	254.731	254.731
1833	GA	montgomery	2010-11	15	FLuAll_Model1	-1.79816	0.906966	ICD_HS_ED_Rate	9067	145.603	10.0029	125.997	165.209
1834	GA	montgomery	2011-12	8	FLuAll_Model1	-1.077	0.522438	ICD_HS_ED_Rate	8893.5	77.8434	5.87438	66.3296	89.3571
1835	GA	montgomery	2012-13	49	FLuAll_Model1	-8.2343	4.04293	ICD_HS_ED_Rate	8812.5	462.59	45.8772	372.67	552.509
1836	GA	montgomery	2013-14	37	FLuAll_Model1	-4.99092	2.44581	ICD_HS_ED_Rate	8816	363.079	27.7429	308.703	417.455
1837	GA	montgomery	2014-15	78	FLuAll_Model1	-13.4964	6.52236	ICD_HS_ED_Rate	8754.5	736.805	74.5029	590.779	882.83
1838	GA	montgomery	2015-16	16	FLuAll_Model1	-3.95004	1.62199	ICD_HS_ED_Rate	8726	138.093	18.588	101.66	174.525
1839	GA	montgomery	2016-17	52	FLuAll_Model1	-10.6454	5.04718	ICD_HS_ED_Rate	8726	473.924	57.8407	360.556	587.291
1840	GA	montgomery	2017-18	140	FLuAll_Model1	-2.07809	1.0204	ICD_HS_ED_Rate	8738.5	1578.32	11.6771	1555.44	1601.21
1841	GA	montgomery	2018-19	53	NA	NA	NA	NA	8733.5	606.859	0	606.859	606.859
1842	GA	montgomery	2019-20	63	NA	NA	NA	NA	8640.5	729.124	0	729.124	729.124
1843	GA	morgan	2010-11	45	FLuAll_Model1	6.53089	2.66494	ICD_HS_ED_Rate	17911	287.705	14.8788	258.543	316.868
1844	GA	morgan	2011-12	10	FLuAll_Model1	1.47899	0.60922	ICD_HS_ED_Rate	17907.5	64.1016	3.40204	57.4336	70.7696
1845	GA	morgan	2012-13	173	FLuAll_Model1	35.7834	14.3159	ICD_HS_ED_Rate	17860	1169	80.1565	1011.89	1326.11
1846	GA	morgan	2013-14	73	FLuAll_Model1	13.9453	5.65355	ICD_HS_ED_Rate	17950	484.375	31.4961	422.643	546.107
1847	GA	morgan	2014-15	146	FLuAll_Model1	32.1412	13.1393	ICD_HS_ED_Rate	18162.5	980.819	72.3432	839.026	1122.61
1848	GA	morgan	2015-16	40	FLuAll_Model1	7.7406	3.18931	ICD_HS_ED_Rate	18343.5	260.259	17.3866	226.181	294.337
1849	GA	morgan	2016-17	111	FLuAll_Model1	24.0256	9.70638	ICD_HS_ED_Rate	18612	725.476	52.1512	623.26	827.692
1850	GA	morgan	2017-18	252	FLuAll_Model1	5.73077	2.38579	ICD_HS_ED_Rate	19047.5	1353.09	12.5255	1328.55	1377.64
1851	GA	morgan	2018-19	139	NA	NA	NA	NA	19534	711.58	0	711.58	711.58
1852	GA	morgan	2019-20	58	NA	NA	NA	NA	19983.5	290.239	0	290.239	290.239
1853	GA	murray	2010-11	116	FLuAll_Model1	21.3301	9.50274	ICD_HS_ED_Rate	39413.5	348.434	24.1104	301.178	395.691
1854	GA	murray	2011-12	11	FLuAll_Model1	1.46524	0.657132	ICD_HS_ED_Rate	39320.5	31.7016	1.67122	28.426	34.9772
1855	GA	murray	2012-13	184	FLuAll_Model1	29.438	13.0711	ICD_HS_ED_Rate	39226	544.124	33.3225	478.812	609.436
1856	GA	murray	2013-14	137	FLuAll_Model1	22.2442	9.98222	ICD_HS_ED_Rate	39158	406.671	25.4922	356.706	456.636
1857	GA	murray	2014-15	462	FLuAll_Model1	81.6815	36.9476	ICD_HS_ED_Rate	39269.5	1384.49	94.0873	1200.08	1568.9
1858	GA	murray	2015-16	91	FLuAll_Model1	16.8441	7.52911	ICD_HS_ED_Rate	39353	274.043	19.1322	236.544	311.542
1859	GA	murray	2016-17	423	FLuAll_Model1	89.6396	39.9142	ICD_HS_ED_Rate	39522.5	1297.08	100.991	1099.14	1495.03
1860	GA	murray	2017-18	528	FLuAll_Model1	12.8712	5.70616	ICD_HS_ED_Rate	39770	1360	14.3479	1331.88	1388.12
1861	GA	murray	2018-19	450	NA	NA	NA	NA	39916.5	1127.35	0	1127.35	1127.35
1862	GA	murray	2019-20	489	NA	NA	NA	NA	40017	1221.98	0	1221.98	1221.98
1863	GA	muscogee	2010-11	260	FLuAll_Model1	189.854	39.9133	ICD_HS_ED_Rate	194001	231.882	20.5738	191.557	272.207
1864	GA	muscogee	2011-12	123	FLuAll_Model1	60.477	12.7169	ICD_HS_ED_Rate	199031	92.1851	6.3894	79.6619	104.708
1865	GA	muscogee	2012-13	361	FLuAll_Model1	164.061	34.2908	ICD_HS_ED_Rate	204106	257.249	16.8005	224.32	290.178
1866	GA	muscogee	2013-14	446	FLuAll_Model1	242.655	50.5889	ICD_HS_ED_Rate	206025	334.258	24.5548	286.131	382.385
1867	GA	muscogee	2014-15	799	FLuAll_Model1	569.776	117.818	ICD_HS_ED_Rate	204764	668.465	57.5386	555.69	781.241
1868	GA	muscogee	2015-16	326	FLuAll_Model1	228.665	47.7423	ICD_HS_ED_Rate	203518	272.538	23.4585	226.56	318.517
1869	GA	muscogee	2016-17	747	FLuAll_Model1	615.589	125.069	ICD_HS_ED_Rate	201980	674.617	61.9218	553.251	795.984
1870	GA	muscogee	2017-18	1317	FLuAll_Model1	133.897	27.6852	ICD_HS_ED_Rate	202008	718.239	13.705	691.377	745.101
1871	GA	muscogee	2018-19	744	NA	NA	NA	NA	204198	364.353	0	364.353	364.353
1872	GA	muscogee	2019-20	563	NA	NA	NA	NA	206298	272.907	0	272.907	272.907
1873	GA	newton	2010-11	126	FLuAll_Model1	22.2895	9.17864	ICD_HS_ED_Rate	100264	147.899	9.15447	129.956	165.842
1874	GA	newton	2011-12	101	FLuAll_Model1	19.3635	7.98077	ICD_HS_ED_Rate	100670	119.563	7.92769	104.025	135.101
1875	GA	newton	2012-13	931	FLuAll_Model1	182.835	74.8689	ICD_HS_ED_Rate	101468	1097.73	73.7861	953.105	1242.35
1876	GA	newton	2013-14	580	FLuAll_Model1	108.339	44.4699	ICD_HS_ED_Rate	102679	670.379	43.3096	585.492	755.266
1877	GA	newton	2014-15	856	FLuAll_Model1	179.991	75.3929	ICD_HS_ED_Rate	104066	995.513	72.4472	853.516	1137.51
1878	GA	newton	2015-16	305	FLuAll_Model1	67.4894	27.6366	ICD_HS_ED_Rate	105534	352.958	26.1875	301.631	404.286
1879	GA	newton	2016-17	500	FLuAll_Model1	111.666	45.675	ICD_HS_ED_Rate	106954	571.894	42.705	488.192	655.596
1880	GA	newton	2017-18	878	FLuAll_Model1	21.0687	8.6665	ICD_HS_ED_Rate	108416	829.277	7.99374	813.609	844.944
1881	GA	newton	2018-19	365	NA	NA	NA	NA	110350	330.767	0	330.767	330.767
1882	GA	newton	2019-20	407	NA	NA	NA	NA	112162	362.868	0	362.868	362.868
1883	GA	oconee	2010-11	42	FLuAll_Model1	-4.88475	3.4185	ICD_HS_ED_Rate	33121.5	112.058	10.3211	91.8285	132.287
1884	GA	oconee	2011-12	23	FLuAll_Model1	-2.66716	1.8679	ICD_HS_ED_Rate	33511.5	60.6742	5.57392	49.7493	71.5991
1885	GA	oconee	2012-13	169	FLuAll_Model1	-20.2729	14.2171	ICD_HS_ED_Rate	34038.5	436.938	41.7678	355.073	518.803
1886	GA	oconee	2013-14	78	FLuAll_Model1	-8.82167	6.28413	ICD_HS_ED_Rate	34911	198.156	18.0004	162.875	233.437
1887	GA	oconee	2014-15	133	FLuAll_Model1	-16.0868	11.343	ICD_HS_ED_Rate	35874.5	325.895	31.6184	263.923	387.867
1888	GA	oconee	2015-16	39	FLuAll_Model1	-4.66406	3.28144	ICD_HS_ED_Rate	36882.5	93.0955	8.897	75.6573	110.534
1889	GA	oconee	2016-17	98	FLuAll_Model1	-10.786	7.65809	ICD_HS_ED_Rate	38107	228.866	20.0963	189.477	268.255
1890	GA	oconee	2017-18	190	FLuAll_Model1	-2.69538	1.89477	ICD_HS_ED_Rate	39480.5	474.423	4.79924	465.017	483.83
1891	GA	oconee	2018-19	78	NA	NA	NA	NA	40676.5	191.757	0	191.757	191.757
1892	GA	oconee	2019-20	52	NA	NA	NA	NA	41576.5	125.071	0	125.071	125.071
1893	GA	oglethorpe	2010-11	18	FLuAll_Model1	-5.86363	1.74825	ICD_HS_ED_Rate	14768	82.1802	11.8381	58.9776	105.383
1894	GA	oglethorpe	2011-12	13	FLuAll_Model1	-3.59988	1.08291	ICD_HS_ED_Rate	14534	64.6768	7.4509	50.073	79.2805
1895	GA	oglethorpe	2012-13	97	FLuAll_Model1	-25.2452	7.75346	ICD_HS_ED_Rate	14356	499.825	54.0085	393.968	605.681
1896	GA	oglethorpe	2013-14	47	FLuAll_Model1	-11.686	3.66901	ICD_HS_ED_Rate	14327.5	246.477	25.6082	196.285	296.669
1897	GA	oglethorpe	2014-15	63	FLuAll_Model1	-20.5596	6.33388	ICD_HS_ED_Rate	14430	294.112	43.8938	208.08	380.144
1898	GA	oglethorpe	2015-16	25	FLuAll_Model1	-8.03026	2.42601	ICD_HS_ED_Rate	14487	117.138	16.7461	84.3154	149.96
1899	GA	oglethorpe	2016-17	69	FLuAll_Model1	-20.4266	6.21239	ICD_HS_ED_Rate	14504.5	334.885	42.8308	250.937	418.834
1900	GA	oglethorpe	2017-18	108	FLuAll_Model1	-4.18162	1.28263	ICD_HS_ED_Rate	14615.5	710.331	8.77582	693.13	727.531
1901	GA	oglethorpe	2018-19	48	NA	NA	NA	NA	14743	325.578	0	325.578	325.578
1902	GA	oglethorpe	2019-20	46	NA	NA	NA	NA	14834	310.098	0	310.098	310.098
1903	GA	paulding	2010-11	107	FLuAll_Model1	47.6502	10.0063	ICD_HS_ED_Rate	143019	108.133	6.99651	94.4194	121.846
1904	GA	paulding	2011-12	47	FLuAll_Model1	20.5393	4.30644	ICD_HS_ED_Rate	143684	47.0054	2.99716	41.131	52.8799
1905	GA	paulding	2012-13	505	FLuAll_Model1	260.607	53.6283	ICD_HS_ED_Rate	144948	528.192	36.9982	455.676	600.709
1906	GA	paulding	2013-14	263	FLuAll_Model1	116.176	24.2626	ICD_HS_ED_Rate	146526	258.776	16.5585	226.322	291.231
1907	GA	paulding	2014-15	468	FLuAll_Model1	269.477	54.0795	ICD_HS_ED_Rate	148627	496.193	36.386	424.877	567.51
1908	GA	paulding	2015-16	179	FLuAll_Model1	90.8891	18.8914	ICD_HS_ED_Rate	151667	177.948	12.4558	153.535	202.362
1909	GA	paulding	2016-17	485	FLuAll_Model1	226.926	46.0941	ICD_HS_ED_Rate	155249	458.57	29.6905	400.377	516.764
1910	GA	paulding	2017-18	1041	FLuAll_Model1	41.9467	8.70804	ICD_HS_ED_Rate	159339	679.649	5.4651	668.938	690.361
1911	GA	paulding	2018-19	382	NA	NA	NA	NA	163690	233.368	0	233.368	233.368
1912	GA	paulding	2019-20	433	NA	NA	NA	NA	167720	258.168	0	258.168	258.168
1913	GA	peach	2010-11	93	FLuAll_Model1	7.25631	8.60972	ICD_HS_ED_Rate	28074.5	357.108	30.6674	297	417.216
1914	GA	peach	2011-12	29	FLuAll_Model1	2.04562	2.43084	ICD_HS_ED_Rate	28029	110.763	8.67258	93.7642	127.761
1915	GA	peach	2012-13	205	FLuAll_Model1	18.1986	21.5402	ICD_HS_ED_Rate	27719	805.219	77.7093	652.909	957.529
1916	GA	peach	2013-14	99	FLuAll_Model1	7.9046	9.38227	ICD_HS_ED_Rate	27409.5	390.028	34.23	322.937	457.118
1917	GA	peach	2014-15	185	FLuAll_Model1	17.5437	20.9181	ICD_HS_ED_Rate	27334.5	740.982	76.5262	590.991	890.973
1918	GA	peach	2015-16	201	FLuAll_Model1	15.9517	18.8574	ICD_HS_ED_Rate	27242.5	796.372	69.2206	660.7	932.045
1919	GA	peach	2016-17	404	FLuAll_Model1	40.3176	47.6288	ICD_HS_ED_Rate	27235.5	1631.39	174.877	1288.63	1974.15
1920	GA	peach	2017-18	509	FLuAll_Model1	7.96421	9.43024	ICD_HS_ED_Rate	27446	1883.57	34.3593	1816.22	1950.91
1921	GA	peach	2018-19	237	NA	NA	NA	NA	27706	855.41	0	855.41	855.41
1922	GA	peach	2019-20	174	NA	NA	NA	NA	27911.5	623.399	0	623.399	623.399
1923	GA	pickens	2010-11	56	FLuAll_Model1	22.451	5.30273	ICD_HS_ED_Rate	29393.5	266.899	18.0405	231.54	302.258
1924	GA	pickens	2011-12	16	FLuAll_Model1	5.32464	1.27852	ICD_HS_ED_Rate	29340	72.6811	4.35762	64.1402	81.222
1925	GA	pickens	2012-13	115	FLuAll_Model1	46.7169	11.2507	ICD_HS_ED_Rate	29385.5	550.329	38.2866	475.287	625.37
1926	GA	pickens	2013-14	97	FLuAll_Model1	43.4702	10.5815	ICD_HS_ED_Rate	29669	473.458	35.665	403.554	543.361
1927	GA	pickens	2014-15	94	FLuAll_Model1	52.7365	12.4107	ICD_HS_ED_Rate	30057	488.194	41.2904	407.265	569.123
1928	GA	pickens	2015-16	61	FLuAll_Model1	35.4685	8.31199	ICD_HS_ED_Rate	30531.5	315.964	27.2243	262.604	369.323
1929	GA	pickens	2016-17	130	FLuAll_Model1	78.8023	18.4204	ICD_HS_ED_Rate	31280	667.527	58.8888	552.105	782.949
1930	GA	pickens	2017-18	324	FLuAll_Model1	14.7812	3.46849	ICD_HS_ED_Rate	31998.5	1058.74	10.8395	1037.5	1079.99
1931	GA	pickens	2018-19	159	NA	NA	NA	NA	32560	488.329	0	488.329	488.329
1932	GA	pickens	2019-20	73	NA	NA	NA	NA	33102.5	220.527	0	220.527	220.527
1933	GA	pierce	2010-11	67	FLuAll_Model1	9.57308	6.77347	ICD_HS_ED_Rate	18778.5	407.77	36.0704	337.072	478.468
1934	GA	pierce	2011-12	19	FLuAll_Model1	2.14577	1.54316	ICD_HS_ED_Rate	18824.5	112.331	8.19759	96.2638	128.398
1935	GA	pierce	2012-13	188	FLuAll_Model1	20.5948	14.6598	ICD_HS_ED_Rate	18970	1099.6	77.2786	948.138	1251.07
1936	GA	pierce	2013-14	87	FLuAll_Model1	8.43055	6.02774	ICD_HS_ED_Rate	19049.5	500.961	31.6425	438.942	562.98
1937	GA	pierce	2014-15	169	FLuAll_Model1	17.4654	12.5563	ICD_HS_ED_Rate	19136.5	974.397	65.6143	845.793	1103
1938	GA	pierce	2015-16	72	FLuAll_Model1	8.2902	5.93214	ICD_HS_ED_Rate	19242.5	417.255	30.8283	356.831	477.678
1939	GA	pierce	2016-17	145	FLuAll_Model1	12.7157	9.12192	ICD_HS_ED_Rate	19325	816.123	47.2027	723.605	908.64
1940	GA	pierce	2017-18	262	FLuAll_Model1	5.94025	4.20112	ICD_HS_ED_Rate	19489.5	1374.79	21.5558	1332.54	1417.04
1941	GA	pierce	2018-19	153	NA	NA	NA	NA	19617.5	779.916	0	779.916	779.916
1942	GA	pierce	2019-20	102	NA	NA	NA	NA	19692.5	517.964	0	517.964	517.964
1943	GA	pike	2010-11	27	FLuAll_Model1	1.74022	3.80815	ICD_HS_ED_Rate	17828	161.208	21.3605	119.342	203.075
1944	GA	pike	2011-12	11	FLuAll_Model1	0.544374	1.19013	ICD_HS_ED_Rate	17734.5	65.0956	6.71083	51.9423	78.2488
1945	GA	pike	2012-13	76	FLuAll_Model1	4.49321	9.80707	ICD_HS_ED_Rate	17710.5	454.494	55.3743	345.961	563.028
1946	GA	pike	2013-14	41	FLuAll_Model1	2.22031	4.85776	ICD_HS_ED_Rate	17686	244.376	27.4667	190.541	298.211
1947	GA	pike	2014-15	55	FLuAll_Model1	3.95574	8.72316	ICD_HS_ED_Rate	17777.5	331.631	49.0685	235.457	427.806
1948	GA	pike	2015-16	43	FLuAll_Model1	2.64479	5.79251	ICD_HS_ED_Rate	17862	255.541	32.4292	191.98	319.103
1949	GA	pike	2016-17	76	FLuAll_Model1	4.48123	9.76603	ICD_HS_ED_Rate	17971	447.839	54.3433	341.327	554.352
1950	GA	pike	2017-18	105	FLuAll_Model1	1.10198	2.40537	ICD_HS_ED_Rate	18297.5	579.871	13.1459	554.106	605.637
1951	GA	pike	2018-19	73	NA	NA	NA	NA	18629.5	391.852	0	391.852	391.852
1952	GA	pike	2019-20	51	NA	NA	NA	NA	18852.5	270.521	0	270.521	270.521
1953	GA	polk	2010-11	158	FLuAll_Model1	70.3002	8.4016	ICD_HS_ED_Rate	41381.5	551.696	20.3028	511.903	591.49
1954	GA	polk	2011-12	85	FLuAll_Model1	35.7391	4.25149	ICD_HS_ED_Rate	41172	293.255	10.3262	273.016	313.495
1955	GA	polk	2012-13	394	FLuAll_Model1	183.486	22.5912	ICD_HS_ED_Rate	41038	1407.2	55.0496	1299.3	1515.1
1956	GA	polk	2013-14	341	FLuAll_Model1	177.057	21.414	ICD_HS_ED_Rate	40941	1265.38	52.3046	1162.86	1367.89
1957	GA	polk	2014-15	792	FLuAll_Model1	472.631	56.316	ICD_HS_ED_Rate	41080	3078.46	137.089	2809.77	3347.15
1958	GA	polk	2015-16	195	FLuAll_Model1	105.295	12.5282	ICD_HS_ED_Rate	41460	724.301	30.2174	665.075	783.527
1959	GA	polk	2016-17	843	FLuAll_Model1	467.376	52.8182	ICD_HS_ED_Rate	41784	3136.07	126.408	2888.31	3383.83
1960	GA	polk	2017-18	993	FLuAll_Model1	56.0642	6.68907	ICD_HS_ED_Rate	42194.5	2486.26	15.8529	2455.19	2517.33
1961	GA	polk	2018-19	681	NA	NA	NA	NA	42572.5	1599.62	0	1599.62	1599.62
1962	GA	polk	2019-20	604	NA	NA	NA	NA	42795.5	1411.36	0	1411.36	1411.36
1963	GA	pulaski	2010-11	36	FLuAll_Model1	7.27688	2.98209	ICD_HS_ED_Rate	11833	365.73	25.2015	316.336	415.125
1964	GA	pulaski	2011-12	11	FLuAll_Model1	2.14745	0.909124	ICD_HS_ED_Rate	11526	114.068	7.88759	98.6081	129.527
1965	GA	pulaski	2012-13	55	FLuAll_Model1	10.7293	4.40962	ICD_HS_ED_Rate	11259	583.793	39.1653	507.029	660.557
1966	GA	pulaski	2013-14	30	FLuAll_Model1	6.06569	2.53618	ICD_HS_ED_Rate	11046.5	326.49	22.9591	281.49	371.49
1967	GA	pulaski	2014-15	86	FLuAll_Model1	18.6333	7.80668	ICD_HS_ED_Rate	10856.5	963.785	71.9079	822.846	1104.72
1968	GA	pulaski	2015-16	45	FLuAll_Model1	8.02985	3.35956	ICD_HS_ED_Rate	10636.5	498.565	31.5852	436.658	560.472
1969	GA	pulaski	2016-17	45	FLuAll_Model1	7.31689	3.03564	ICD_HS_ED_Rate	10383.5	503.846	29.2353	446.545	561.147
1970	GA	pulaski	2017-18	106	FLuAll_Model1	4.13156	1.71769	ICD_HS_ED_Rate	10140	1086.11	16.9397	1052.91	1119.31
1971	GA	pulaski	2018-19	44	NA	NA	NA	NA	9977	441.014	0	441.014	441.014
1972	GA	pulaski	2019-20	23	NA	NA	NA	NA	9902.5	232.265	0	232.265	232.265
1973	GA	putnam	2010-11	24	FLuAll_Model1	-0.747982	1.07993	ICD_HS_ED_Rate	21208.5	109.635	5.09198	99.6551	119.616
1974	GA	putnam	2011-12	23	FLuAll_Model1	-0.722505	1.04069	ICD_HS_ED_Rate	21146.5	105.348	4.92133	95.7026	114.994
1975	GA	putnam	2012-13	232	FLuAll_Model1	-9.13946	13.2112	ICD_HS_ED_Rate	21110.5	1055.69	62.581	933.027	1178.34
1976	GA	putnam	2013-14	119	FLuAll_Model1	-4.42824	6.40241	ICD_HS_ED_Rate	21074	543.664	30.3806	484.118	603.21
1977	GA	putnam	2014-15	255	FLuAll_Model1	-12.7241	18.3339	ICD_HS_ED_Rate	21059	1150.46	87.0599	979.825	1321.1
1978	GA	putnam	2015-16	59	FLuAll_Model1	-2.91175	4.21343	ICD_HS_ED_Rate	21212.5	264.411	19.863	225.48	303.343
1979	GA	putnam	2016-17	215	FLuAll_Model1	-11.6734	16.9405	ICD_HS_ED_Rate	21367.5	951.569	79.2817	796.177	1106.96
1980	GA	putnam	2017-18	452	FLuAll_Model1	-1.03621	1.49414	ICD_HS_ED_Rate	21457.5	2101.66	6.96323	2088.01	2115.31
1981	GA	putnam	2018-19	163	NA	NA	NA	NA	21627	753.688	0	753.688	753.688
1982	GA	putnam	2019-20	119	NA	NA	NA	NA	21969.5	541.66	0	541.66	541.66
1983	GA	quitman	2010-11	0	FLuAll_Model1	0	0	ICD_HS_ED_Rate	2483	0	0	0	0
1984	GA	quitman	2011-12	0	FLuAll_Model1	0	0	ICD_HS_ED_Rate	2442.5	0	0	0	0
1985	GA	quitman	2012-13	0	FLuAll_Model1	0	0	ICD_HS_ED_Rate	2396.5	0	0	0	0
1986	GA	quitman	2013-14	1	FLuAll_Model1	-0.0105322	0.0454634	ICD_HS_ED_Rate	2328	42.5029	1.95289	38.6752	46.3306
1987	GA	quitman	2014-15	2	FLuAll_Model1	-0.161881	0.673323	ICD_HS_ED_Rate	2300.5	79.9008	29.2686	22.5344	137.267
1988	GA	quitman	2015-16	1	FLuAll_Model1	-0.1865	0.754799	ICD_HS_ED_Rate	2312	35.186	32.647	-28.8021	99.1741
1989	GA	quitman	2016-17	0	FLuAll_Model1	0	0	ICD_HS_ED_Rate	2299	0	0	0	0
1990	GA	quitman	2017-18	5	FLuAll_Model1	-0.00356882	0.01716	ICD_HS_ED_Rate	2257.5	221.326	0.760131	219.836	222.816
1991	GA	quitman	2018-19	0	NA	NA	NA	NA	2249.5	0	0	0	0
1992	GA	quitman	2019-20	1	NA	NA	NA	NA	2246.5	44.5137	0	44.5137	44.5137
1993	GA	rabun	2010-11	53	FLuAll_Model1	6.39192	5.44161	ICD_HS_ED_Rate	16213.5	366.312	33.5622	300.53	432.093
1994	GA	rabun	2011-12	5	FLuAll_Model1	0.79933	0.68489	ICD_HS_ED_Rate	16180.5	35.8415	4.23281	27.5452	44.1378
1995	GA	rabun	2012-13	65	FLuAll_Model1	8.27797	7.03504	ICD_HS_ED_Rate	16113	454.775	43.6606	369.201	540.35
1996	GA	rabun	2013-14	42	FLuAll_Model1	5.01203	4.32609	ICD_HS_ED_Rate	16005	293.733	27.0296	240.755	346.711
1997	GA	rabun	2014-15	67	FLuAll_Model1	7.30252	6.35191	ICD_HS_ED_Rate	16032.5	463.449	39.619	385.796	541.103
1998	GA	rabun	2015-16	24	FLuAll_Model1	3.27725	2.78546	ICD_HS_ED_Rate	16199	168.388	17.1952	134.686	202.091
1999	GA	rabun	2016-17	42	FLuAll_Model1	6.67788	5.67042	ICD_HS_ED_Rate	16301.5	298.61	34.7846	230.432	366.788
[truncated: 1,271 more rows]
